# Supplementary material for: Quantitative Image Analysis of Axonal Morphology in In Vivo Model
Source: Methods Protoc. 2023 Dec 1;6(6):116. doi: 10.3390/mps6060116 (PMC10745806; doi:10.3390/mps6060116)
Supplement: Supplementary file 1 [file mps-06-00116-s001.zip]

Archive with 2 entries (2 files):
- Supplementary figures Nemoz-Billet et al.pdf
- Supplementary tables Nemoz-Billet et al.xlsx
