# Supplementary material for: Quantitative Image Analysis of Axonal Morphology in In Vivo Model
Source: Methods Protoc. 2023 Dec 1;6(6):116. doi: 10.3390/mps6060116 (PMC10745806; doi:10.3390/mps6060116)
Supplement: Supplementary file 1 [file mps-06-00116-s001.zip › Supplementary tables Nemoz-Billet et al.xlsx]

## Sheet: Table S1
	Table S1: 24/48 hpf transverse profiles values (mean fluorescence intensity/µm²)
	Mean fluorescence intensity/µm²
	48 hpf axons																				24 hpf axons
Position along axonal shaft (µm)	1	2	3	4	5	6	7	8	9	10	11	12	13	14	15	16	17	18	19	20	1	2	3	4	5	6	7	8	9	10	11	12	13	14	15	16	17	18	19
0.2483	3.5356	4.357	4.4104	6.1613	6.3831	6.5411	9.8082	5.9333	4.2055	3.6117	5.5018	5.5817	14.405	14.0966	11.778	13.4904	6.5185	7.9878	7.0098	6.3185	2.5122	2.4883	2.3394	2	2.2062	3.2271	2.049	1.8744	2.297	2.3722	2.5282	2.6775	2.4009	2.1274	2.1268	2.0368	2.1056	2.2061	2.0346
0.4966	3.2981	4.4235	4.1233	7.1157	6.5181	6.6038	10.9227	6.5773	4.6738	3.9284	5.767	5.1212	15.5782	13.07	11.3864	13.589	6.2806	7.469	6.9687	6.0597	2.5448	2.485	2.3285	1.9957	2.2609	3.1484	2.0882	1.8841	2.3879	2.3502	2.5739	2.7575	2.3947	2.1698	2.2066	2.0605	2.119	2.1757	2.0423
0.7449	3.1533	4.6275	3.8998	7.8994	6.5867	6.7057	11.5907	7.1769	5.1748	4.1367	5.8073	4.8385	15.8028	11.9956	11.3059	13.0777	6.3944	7.3994	7.6125	6.0529	2.5448	2.5083	2.3538	2.0085	2.25	3.119	2.049	1.8744	2.4364	2.348	2.6162	2.8125	2.4133	2.1651	2.2019	2.0605	2.0963	2.1588	2.0269
0.9932	3.0713	4.8337	3.7726	8.9241	6.5847	6.8309	11.7031	7.7225	5.5593	4.1866	5.6353	4.6885	15.587	11.0612	11.3741	12.7583	6.9657	7.5329	8.3718	6.3471	2.5965	2.5217	2.3863	2.0255	2.25	3.0897	2.0441	1.8841	2.4818	2.3833	2.588	2.7575	2.4659	2.1651	2.2864	2.0237	2.1324	2.1605	2.0615
1.2415	3.0173	4.969	3.6146	9.8463	6.5827	7.017	11.2278	7.8612	5.7086	4.2093	5.6192	4.626	14.96	10.2473	12.0787	12.7112	7.55	7.4821	8.9873	6.3	2.5883	2.5467	2.5957	2.017	2.3084	3.1154	2.0147	1.8889	2.5394	2.3943	2.6444	2.8725	2.4536	2.2358	2.4789	2.0211	2.1805	2.1622	2.0846
1.4898	3.0583	5.1863	3.4509	10.8065	6.6472	7.2513	10.5237	7.5816	5.6135	4.3644	5.8575	4.5625	14.2202	10.1374	13.3601	12.5681	8.0898	7.1288	9.4335	5.879	2.5448	2.5717	2.9314	2.0213	2.3157	3.0879	2.049	1.8889	2.5697	2.4185	2.6127	2.9725	2.4505	2.217	2.6573	2.0053	2.1671	2.1284	2.1115
1.7381	3.0324	5.4523	3.3179	11.8748	6.9194	7.6771	9.7392	7.1324	5.364	4.5152	5.9812	4.4587	13.3863	10.5461	14.5979	12.3761	8.4148	6.9981	9.6106	5.4134	2.553	2.57	2.9206	2.034	2.4069	3.0916	2.0907	1.8841	2.5758	2.4075	2.7394	2.9675	2.4319	2.1274	2.7793	2.0184	2.1751	2.1301	2.0654
1.9864	3.0518	5.6785	3.2736	11.6395	7.5181	8.314	9.0876	6.8316	5.2331	4.7148	6.0591	4.3798	12.4378	10.9761	14.8497	12.5436	8.9037	7.1861	10.1595	5.3261	2.659	2.5367	3.0469	2.0532	2.3412	3.0989	2.0564	1.9179	2.6061	2.4317	2.7535	3.0125	2.4257	2.2075	2.9249	2.0053	2.1992	2.152	2.0577
2.2347	3.095	5.7738	3.2428	9.9393	8.2722	9.1673	8.6526	6.7436	5.2945	4.8037	6.3235	4.4346	11.452	11.1489	14.6792	13.2818	9.5204	7.6626	10.8337	5.2529	2.7378	2.5583	3.1336	2.0298	2.2901	3.1099	2.0711	1.9227	2.6606	2.4273	2.7923	3.0925	2.4288	2.2028	2.8873	2.0263	2.234	2.098	2.1923
2.483	3.2743	5.8381	3.2524	8.0531	8.5565	9.6735	8.3907	6.6059	5.3558	4.8623	6.5125	4.5567	10.9618	11.0816	14.4519	14.2382	9.7639	7.6964	11.0147	5.2622	2.7405	2.6067	3.0289	2.0298	2.3777	3.1026	2.0882	2.0242	2.7121	2.478	2.8662	3.1475	2.4412	2.1274	3.0704	2.0816	2.242	2.1081	2.1577
2.7313	3.4147	5.9113	3.2331	6.6926	8.5181	9.9615	8.3412	6.4068	5.2812	4.8069	6.6272	4.7548	11.0808	11.4229	13.5533	14.5017	9.5667	7.5047	10.9247	5.3168	2.803	2.6133	2.8195	2.0213	2.385	3.1099	2.0833	2.0531	2.7576	2.4846	2.8275	3.2075	2.3854	2.1887	3.1878	2.0842	2.2714	2.1453	2.1462
2.9796	3.6803	6.1242	3.2505	5.907	8.7177	10.3658	8.3557	6.2309	5.0624	4.6941	6.4794	4.9548	11.6794	12.422	12.5017	13.7042	8.9806	7.2961	10.4119	5.6387	2.9117	2.6133	2.7653	2.0404	2.4745	3.0861	2.1495	2.1208	2.7818	2.5066	2.8662	3.1825	2.4443	2.2736	3.3756	2.0921	2.2848	2.1655	2.0962
3.2279	3.9244	6.4767	3.2543	5.5825	8.7944	10.9633	8.2072	6.2066	4.7986	4.4967	6.2661	5.1317	12.9174	13.9362	11.7806	13.3028	8.3065	6.9709	9.2162	5.9739	2.9552	2.69	2.8664	2.0702	2.5547	3.1044	2.1642	2.1546	2.7636	2.4802	2.9472	3.2525	2.3607	2.2547	3.3756	2.0763	2.2928	2.1453	2.15
3.4762	4.2354	6.7605	3.3372	5.4516	8.873	11.3157	8.0361	6.3697	4.7106	4.3221	6.086	5.2587	13.8641	15.4025	11.958	12.8665	7.7852	6.7697	8.0382	6.3672	3.0177	2.7167	2.9386	2.117	2.5766	3.0604	2.277	2.2126	2.7606	2.4361	2.993	3.2575	2.3421	2.2689	3.385	2.0868	2.3008	2.2027	2.1654
3.7245	4.6307	6.8647	3.4894	5.4004	8.8931	11.3712	7.8588	6.965	4.7904	4.1996	6.1389	5.2567	13.9583	16.9167	12	12.4703	7.725	6.8806	7.408	6.6672	3.2188	2.7033	2.8953	2.0915	2.6332	3.0201	2.4142	2.2415	2.7758	2.4758	3.0352	3.3325	2.3421	2.2264	3.3005	2.0974	2.3757	2.2517	2.2538
3.9728	4.8294	6.765	3.5029	5.5085	8.7016	11.1512	7.8773	7.7479	5.0736	4.0651	6.3423	5.1865	13.2815	18.164	11.389	12.3194	7.7009	7.11	7.1145	6.7983	3.3682	2.7333	2.9747	2.2362	2.7336	2.9762	2.4828	2.2609	2.8788	2.5198	3.1232	3.4675	2.3978	2.2217	3.1643	2.1237	2.365	2.2973	2.2462
4.2211	4.9957	6.5011	3.553	5.7306	8.6613	10.7719	8.0082	8.5413	5.5072	4.0705	6.5968	5.124	12.5266	18.1551	10.9003	12.0375	7.5491	7.3487	6.7818	6.5849	3.4769	2.8067	3.065	2.3255	2.7062	3.0275	2.473	2.2657	2.9364	2.4758	3.1655	3.7525	2.4907	2.3066	3.2347	2.1974	2.3757	2.2922	2.2962
4.4694	5.3089	6.2838	3.5703	5.9241	8.496	10.475	8.3134	9.3061	6.0511	4.09	6.8145	5.126	12.071	17.4628	10.7649	11.7356	7.4694	7.7434	6.4873	6.1697	3.5856	2.9217	3.1733	2.4362	2.7701	3.0311	2.6446	2.3768	3.0091	2.5419	3.1725	4.1025	2.4071	2.2877	3.3662	2.2184	2.4398	2.2821	2.4385
4.7177	5.959	6.0266	3.7322	5.9886	8.4597	10.5089	8.8433	9.7002	6.7157	4.1161	6.8916	5.1683	11.8339	16.6206	10.8811	11.2373	7.5954	8.3882	6.3542	5.7336	3.7405	2.9583	3.231	2.517	2.9453	3.0531	2.7181	2.4444	3.0939	2.5264	3.3169	4.7175	2.3978	2.3066	3.4038	2.2974	2.4559	2.2905	2.5885
4.966	6.432	5.6519	3.9672	5.8937	8.7117	10.4982	9.7196	9.4682	7.089	4.1768	6.724	5.2548	11.8925	16.7004	11.6346	10.6379	7.6787	9.2472	6.3014	5.4857	3.8913	3.0567	3.3646	2.6191	3.0292	2.9908	2.7525	2.5556	3.1576	2.5088	3.2782	5.5775	2.4195	2.3349	3.4836	2.3237	2.5468	2.3463	2.7615
5.2143	6.7063	5.4257	4.1522	5.6509	9.2823	10.3265	10.501	8.9746	6.9018	4.2115	6.4606	5.2433	12.2469	17.4858	12.7806	10.1379	7.9454	10.0705	6.2143	5.4849	4.0842	3.1433	3.4477	2.7468	3.1204	3.0861	2.8505	2.5556	3.2061	2.5441	3.3662	6.2425	2.4257	2.3302	3.4742	2.45	2.6457	2.4375	2.8981
5.4626	6.784	5.2373	4.2861	5.4326	9.8911	10.1136	10.5753	8.2807	6.5348	4.2657	6.3073	5.2981	12.992	18.2207	13.0621	9.6143	7.8824	10.6306	6.3943	5.7	4.2649	3.2333	3.5343	2.8043	3.2555	3.2179	3.0172	2.6135	3.2576	2.5793	3.5528	6.6125	2.4969	2.4245	3.554	2.65	2.7045	2.5591	3.0404
5.7109	7.1361	5.1785	4.3574	5.222	10.3065	10.1386	9.9608	7.5286	6.2168	4.359	6.3091	5.3538	13.6918	18.6498	12.9764	9.075	7.7537	11.1325	7.0176	5.8311	4.4307	3.3567	3.7581	2.9319	3.4945	3.304	3.1103	2.715	3.3455	2.5551	3.6391	6.76	2.5464	2.5	3.6948	2.8553	2.7366	2.5963	3.1942
5.9592	7.7473	5.1696	4.4326	5.2296	10.7692	9.9401	9.4227	7.0816	6.1626	4.5239	6.3306	5.4279	14.2638	19.3236	12.9362	8.7853	7.7815	11.2058	7.816	5.9151	4.6182	3.5133	3.9206	2.9574	3.7318	3.3571	3.0858	2.7681	3.4515	2.5286	3.7711	6.4625	2.5526	2.4623	3.8122	3.0342	2.8944	2.7213	3.3269
6.2075	8.216	5.1253	4.4846	5.2315	11.1714	9.7612	9.2381	6.9216	6.3875	4.7061	6.3763	5.5413	14.3295	20.4654	12.9677	8.9389	7.8	10.8618	8.32	5.9924	4.8723	3.7133	4.0217	3.0894	3.9672	3.3828	3.1936	2.8454	3.5818	2.6189	3.9859	6.2825	2.6641	2.533	3.8638	3.0395	3.0922	2.8328	3.4596
6.4558	8.6285	5.2428	4.3921	5.5028	11.7016	9.6843	9.4103	7.0572	6.683	4.9729	6.3441	5.751	13.6812	21.758	13.4519	9.4311	7.8019	10.14	8.4041	6.1773	5.0503	4.2367	4.2238	3.2213	4.1369	3.4231	3.2868	3.1256	3.6424	2.6894	4.1479	6.275	2.692	2.5991	4.0188	2.9658	3.2607	2.9476	3.6288
6.7041	8.7797	5.2849	4.3362	6.0266	12.1754	9.7004	9.8567	7.4068	6.6022	5.461	6.2643	5.9683	12.9734	23.2926	14.2963	9.9354	8.0435	9.4803	8.1125	6.3202	5.3043	4.85	4.4946	3.3532	4.2974	3.4524	3.5245	3.4058	3.6545	2.7335	4.4401	6.37	2.7632	2.7429	4.2629	2.9342	3.3596	2.9882	3.9519
6.9524	8.9417	5.3825	4.2688	6.4573	12.5827	9.5394	10.6062	7.8581	6.3885	5.6584	6.2993	6.1913	12.3544	24.9778	14.8304	10.3194	8.2343	9.2058	7.6037	6.6294	5.6793	4.9933	4.6715	3.583	4.4453	3.5513	3.6422	3.7826	3.6121	2.8282	4.8204	6.605	2.8344	2.9104	4.3662	2.9079	3.4171	3.147	4.0327
7.2007	8.9795	5.3714	4.1802	6.6603	12.6673	9.2335	11.6649	8.2087	5.9213	5.7072	6.241	6.5644	12.1741	25.5594	15.1469	10.4258	8.2833	8.969	7.136	6.5874	5.9986	4.8983	4.8881	3.834	4.7135	3.6813	3.7451	4.1063	3.5545	2.8855	5.1109	7.0575	2.918	2.9623	4.507	3.0632	3.6698	3.299	4.1019
7.449	8.9298	5.3226	4.1686	6.814	12.8306	9.1386	12.9701	8.5032	5.5746	5.7733	6.2751	7.1337	12.3135	24.9238	16.0857	10.1012	8.4852	8.7171	6.7642	6.5	6.1508	4.7783	4.9224	4.0872	4.8139	3.8681	3.924	4.5604	3.4727	2.9736	5.3151	7.56	3.0248	3.0708	4.9718	3.1816	4.0642	3.4341	4.2404
7.6973	8.6512	5.3914	4.1378	6.8994	13.3014	9.1333	14.3794	9.0307	5.5061	5.9729	6.3719	7.774	12.6794	23.6915	16.8829	9.904	8.6241	8.5536	6.8014	6.5924	6.3274	4.87	5.0469	4.3894	5.0401	4.0733	4.2132	5.0048	3.4758	3.0837	5.7095	8.7625	3.0495	3.2052	5.7653	3.4053	4.4545	3.5253	4.375
7.9456	8.5626	5.6619	4.2013	6.8083	14.38	9.2943	15.1278	9.9375	5.4806	6.3373	6.3638	8.8317	13.1155	22.0106	16.9336	10.096	8.9241	8.8581	6.7309	6.7202	6.6603	5.225	5.3574	4.783	5.3686	4.3498	4.4779	5.4444	3.6485	3.1784	6.0299	10.28	3.1409	3.2288	6.4836	3.6842	4.8529	3.7517	4.6135
8.1939	8.7419	5.9523	4.2746	6.5655	14.7087	9.6342	14.7742	10.7373	5.5358	6.7505	6.4068	10.2644	13.325	20.4663	16.8689	10.3124	9.2898	9.0611	6.8718	6.942	6.9728	5.6017	5.9819	5.2702	5.8869	4.6465	4.7721	6.1256	3.8455	3.3744	6.4894	11.8525	3.2817	3.408	7.2582	4.1711	5.0722	3.8936	4.9615
8.4422	9.0302	6.0987	4.4075	6.2846	14.5726	10.1467	13.2711	10.8104	5.5695	7.2007	6.6505	10.9702	13.8197	19.3067	16.6267	10.5305	9.7028	8.8656	7.1419	7.4908	7.481	5.8167	6.4675	5.7638	6.5949	5.0842	5.0907	7.0531	4.1394	3.5551	6.9789	13.55	3.4365	3.5024	7.9061	4.8868	5.3209	4.1453	5.2769
8.6905	9.3823	5.908	4.606	6.1727	14.9224	10.7943	11.7804	10.9301	5.8272	7.9512	6.957	10.7913	14.9369	18.4362	16.0813	10.8525	9.938	8.8882	7.2789	8.3622	7.9511	5.9067	7.2744	6.3553	7.3321	5.3681	5.5931	8.1304	4.3727	3.7577	7.5634	14.515	3.6161	3.6745	8.8638	5.6105	5.5361	4.3497	5.8019
8.9388	9.5508	5.8647	5.0241	6.241	15.497	11.4445	10.9072	11.6208	6.089	8.7972	7.293	10.6788	16.2425	18.3369	15.4152	11.3831	9.912	9.2058	7.5333	9.158	8.6318	5.995	8.5542	6.9255	8.3102	5.8407	6.223	9.7585	4.5667	3.9692	8.1338	15.06	3.9195	3.9788	10.2113	6.2316	5.6858	4.7416	6.2788
9.1871	9.6933	5.9989	5.527	6.4497	15.8871	11.7513	10.599	12.3305	6.2843	9.5922	7.6685	10.9702	17.4494	18.9938	15.2028	12.0916	9.9602	9.4859	7.9354	9.5345	9.5082	6.2783	10.491	7.8447	9.5712	6.4194	7	11.4348	4.8121	4.3987	8.8081	15.49	4.2972	4.4481	11.7042	6.6737	6.0294	5.2365	7.0692
9.4354	9.9147	6.4734	6.3035	7.019	16.2792	11.7719	10.6856	12.6292	6.5307	10.0781	8.0072	11.3933	18.6634	19.984	15.8497	13.3246	10.3565	9.8158	8.3855	9.7193	11.0068	6.9533	13.1011	9.083	11.1898	7.1081	8.3113	12.9952	5.2121	4.8062	9.8627	16.0625	4.6331	5.1085	13.385	6.7184	6.4078	5.7601	7.9808
9.6837	10.0518	7.3149	6.9566	7.5901	16.1351	11.4669	11.2588	12.6674	6.7924	10.4447	8.3459	11.9288	20.0497	21.195	17.6381	15.1108	11.0148	10.297	9.1477	10.2933	13.178	7.8167	15.7004	10.9404	13.5529	7.8993	9.9608	14.2899	5.8121	5.2401	11.3116	17.56	5.0728	5.816	15.5305	7.1211	6.9238	6.4223	9.1038
9.932	9.6469	8.4889	7.159	8.0617	15.1683	11.3131	12.1649	13.0763	7.0593	10.9675	8.8844	12.6596	21.6741	23.0133	19.9458	17.2077	11.9361	10.9342	10.5039	11.5395	15.7378	8.9933	18.4242	12.8489	16.2792	9.1264	11.7696	15.5652	6.3848	5.8789	13.3028	19.68	5.7786	6.6604	18.3146	7.6842	7.7219	7.5946	10.9135
Axonal shaft
15.1463	6.987	8.8315	8.1898	9.4326	9.756	9.042	19.4691	10.4703	9.9366	8.4577	13.6344	15.201	25.2655	21.3688	21.0219	24.4721	11.55	9.7763	9.6341	9.0454	15.0652	11.4867	18.269	15.6809	22.2336	8.8462	21.4755	7.8816	10.2409	4.9009	17.544	10.715	8.8731	8.2241	16.216	10.4658	8.7955	6.9645	11.7923
15.3946	6.3629	7.5033	7.8324	8.9507	8.6935	8.2621	19.0278	9.3771	8.7843	7.769	13.6308	14.5048	24.2318	20.1055	19.3566	23.4965	10.6907	8.9286	8.499	8.0504	12.6372	9.64	16.0181	13.383	19.7737	7.8571	17.8284	7.0556	8.9091	4.6057	17.2447	9.41	7.7957	6.8656	14.277	9.5895	7.7807	6.1216	9.6769
15.6429	5.9935	6.5455	7.658	8.4991	8.1008	7.9597	18.9887	8.3157	7.6002	7.2223	13.5735	12.4452	23.1696	19.3067	18.5804	22.7051	10.1769	8.0169	7.7573	7.1328	10.7541	8.2467	14.352	11.234	17.5073	7.1429	15.1936	6.5072	8.0909	4.3767	16.5387	8.52	6.7678	5.9316	12.7371	8.8395	6.9131	5.5051	8.0423
15.8912	5.6631	5.8692	7.4104	8.3529	7.6875	8.0662	19.6526	7.4894	6.7618	6.6844	12.9552	10.7577	21.6439	18.8387	18.5385	21.3307	9.6972	7.4323	7.5577	6.4	9.4688	7.4333	12.639	9.5915	15.4818	6.6703	13.6789	6.2126	7.1136	4.2467	15.0651	7.59	6.017	5.1344	11.4742	8.15	6.3302	5.0709	6.8288
16.1395	5.4816	5.2439	7.1734	8.2514	7.1573	7.9329	20.4794	7.0953	6.2996	5.8644	11.7025	9.5404	19.2371	18.7589	17.8907	18.8482	9.5472	7.0789	7.5401	5.7311	8.5761	6.7633	11.5	7.9277	14.0146	6.2564	12.402	5.9855	6.3561	4.0242	13.3292	6.83	5.5077	4.7524	10.6408	7.4474	5.9866	4.6318	5.9654
16.3878	5.1728	4.8825	7.0308	8.2419	6.3871	7.4758	21.3268	6.7373	5.9663	5.2918	10.233	8.7673	16.6172	19.0505	16.9773	15.7382	9.4898	6.8477	7.6047	5.1798	7.7092	6.1767	10.6787	6.9149	12.7007	6.2051	11.8064	5.8092	5.8288	3.9934	12.007	6.465	5.0248	4.4717	9.7019	6.9632	5.8717	4.4071	5.2885
16.6361	4.8898	4.6497	6.9634	8.2818	5.8992	6.8846	21.4959	6.3856	5.774	4.8698	9.3477	8.6615	14.9281	19.0434	16.292	13.4887	9.3667	6.9248	7.9413	4.8756	6.8954	5.75	10.0578	6.2809	11.2117	6.1502	11.201	5.4469	5.3136	3.8216	11.1039	6.095	4.6641	4.2241	8.5423	6.4105	5.7166	4.1385	4.8596
16.8844	4.5767	4.5233	7.0501	8.1774	5.5927	6.4866	20.4371	6.1314	5.5358	4.4685	8.9176	8.8827	14.0036	18.7473	16.1556	12.1291	9.2593	6.9117	8.2466	4.5765	6.2799	5.3133	9.3484	5.6511	9.7628	6.1722	10.8407	5.1618	4.8712	3.7048	10.4208	5.84	4.418	3.8608	7.6056	5.7684	5.5695	4.0287	4.4346
17.1327	4.4082	4.3925	7.1676	8.1546	5.3569	6.1333	18.6876	5.8644	5.4008	4.1692	8.8244	9.3346	13.2069	18.422	15.743	11.4241	9.1065	6.8252	8.3757	4.3261	5.8845	4.96	8.5343	5.1234	8.3577	6.2015	10.2941	4.9106	4.497	3.5352	9.7306	5.58	4.1238	3.5896	7.054	5.2579	5.5107	4.0051	4.1577
17.381	4.3521	4.2727	7.1522	8.2495	5.3226	5.8497	16.7165	5.7585	5.1953	3.9696	8.7563	9.6827	12.3917	18.3262	15.4266	10.9773	8.8102	6.7556	8.2622	4.1176	5.5353	4.7217	7.6552	4.6979	7	6.1832	9.6299	4.7947	4.3152	3.4802	8.7887	5.255	4.0526	3.3868	6.6784	4.7026	5.385	3.9274	3.95
17.6293	4.3197	4.1641	7.2428	8.3387	5.3266	5.7013	15.4227	5.5339	5.0828	3.8438	8.5609	9.7962	11.4947	18.4078	15.5892	10.5428	8.838	6.7237	8.3072	4.0504	5.0326	4.6183	7.0144	4.366	6.0146	6.1832	8.8211	4.529	4.1576	3.5044	8.0299	5.16	3.9226	3.217	6.4718	4.2263	5.5455	3.7399	3.8462
17.8776	4.2916	4.122	7.4066	8.3918	5.496	5.6932	14.6103	5.2839	4.9888	3.7852	8.5484	9.5212	10.9618	18.5727	16.1224	10.4555	8.9009	6.5169	8.4775	3.8521	4.788	4.4717	6.4061	4.217	5.365	6.1612	8.1495	4.3816	3.9333	3.3744	7.382	5.11	3.8173	3.0024	6.1432	3.8632	6.0615	3.7297	3.8154
18.1259	4.1469	4.1685	7.4316	8.3055	5.7601	5.8309	14.6866	5.0148	5.0051	3.7223	8.5394	8.9788	10.6901	18.9699	16.0647	10.4363	8.9713	6.3402	9.0509	3.6992	4.6481	4.535	6.2906	4.0851	5.1496	6.2161	7.6618	4.2464	3.8182	3.3789	6.7482	4.885	3.8173	2.9811	5.5681	3.5184	6.8396	3.6486	3.7769
18.3742	4.041	4.2639	7.3873	7.8444	5.9617	5.8909	15.7588	4.7669	4.9438	3.7093	8.5251	8.6769	10.3606	19.25	15.1206	10.2775	8.8509	6.3139	9.8415	3.5681	4.5312	4.5367	6.278	4.1277	5	6.1209	7.4314	4.1353	3.6621	3.2775	6.0581	4.62	3.8638	2.8443	5.3099	3.2816	7.5882	3.4426	3.675
18.6225	3.7948	4.3016	7.2119	7.0541	6.1008	5.9159	17.9443	4.5763	4.9969	3.6529	8.5143	8.3865	10.1998	19.1596	13.9685	10.0541	8.7639	6.3308	10.5577	3.5395	4.3247	4.5517	6.3863	4.1021	4.8066	5.9927	7.1078	4.0217	3.5561	3.1806	5.6919	4.355	3.7337	2.7075	5.0329	3.1237	7.9947	3.2872	3.6981
18.8708	3.6587	4.2239	6.8786	6.371	6.3649	5.8265	21.0907	4.4597	4.9325	3.5488	8.2115	8.3923	9.7975	18.5355	13.278	9.8534	8.7435	6.3853	10.7221	3.5193	4.1821	4.495	6.5884	4.0511	4.6277	5.9048	6.4926	3.9324	3.4015	3.2225	5.6408	4.245	3.5139	2.6863	4.7793	2.9974	7.9973	3.2095	3.7462
19.1191	3.5378	4.2151	6.3526	5.8055	6.746	5.6413	25.1938	4.3792	4.7914	3.5553	7.4552	8.2904	9.2185	17.3865	12.9755	9.8342	8.7028	6.391	10.4227	3.5076	4.0557	4.5117	6.778	4.1532	4.573	5.8938	5.8725	3.9275	3.2833	3.1806	5.6831	4.16	3.3096	2.691	4.5892	2.9816	7.6925	3.1014	3.8058
19.3674	3.4708	4.102	5.9595	5.4962	6.7782	5.3605	29.4639	4.3178	4.6984	3.5163	6.905	8.2077	8.3179	16.0018	12.6958	10.0576	8.9009	6.4455	10.3346	3.5513	3.9185	4.4767	7.0343	4.3277	4.5	5.8864	5.1667	3.7778	3.0924	3.1696	5.6866	4.025	3.1796	2.5967	4.4061	2.8868	7.0615	3.0135	3.9981
19.6157	3.3477	4.0687	5.6243	5.3833	6.4052	5.0707	33.9526	4.1653	4.5746	3.5249	6.8853	8.2115	7.7158	14.727	11.8322	10.2269	9.1583	6.4831	10.636	3.679	3.8451	4.495	7.2094	4.6553	4.4745	5.9194	4.3627	3.6522	3.0136	3.1872	5.8327	4.03	3.0743	2.592	4.1995	2.7553	6.1658	2.9257	4.3019
19.864	3.3067	4.0421	5.5395	5.3093	6.0464	4.8953	38.866	3.9831	4.499	3.4967	7.3118	8.1692	7.3108	13.9131	10.7133	10.288	9.512	6.3741	10.91	3.8269	3.6875	4.5783	7.1462	4.9021	4.438	6.0989	3.8431	3.6836	2.9136	3.1278	5.9965	3.93	2.9474	2.6108	4.1761	2.6553	5.3021	2.8885	4.3923
20.1123	3.2462	4.0377	5.5395	5.6053	5.7238	4.7504	42.8165	3.8729	4.501	3.5184	7.5161	8.4154	7.0861	13.5904	10.2465	10.4799	9.3991	6.094	11.0059	3.921	3.6359	4.5983	7.1462	5.2213	4.365	6.304	3.4706	3.7126	2.8258	3.1828	5.9296	3.965	2.904	2.4269	4.331	2.6026	4.7968	2.8176	4.4577
20.3606	3.2657	4.133	5.42	6.3795	5.4093	4.6717	44.6804	3.7818	4.5532	3.5184	7.4839	8.9519	7.1075	13.6152	10.5052	10.7452	9.0398	5.8365	10.7515	3.9899	3.5163	4.72	7.1751	5.4596	4.2993	6.5824	3.2623	3.6739	2.7924	3.2819	6.0634	4.06	2.8793	2.3986	4.3826	2.5289	4.5909	2.8615	4.5635
20.6089	3.3002	4.2417	5.3295	6.981	5.2339	4.5966	42.7814	3.6992	4.6656	3.4946	7.2545	9.6019	7.1359	13.6631	10.9196	11.0576	8.4713	5.6936	10.4716	3.9765	3.3967	4.7867	6.7635	5.8128	4.4088	6.6813	3.1765	3.6546	2.7833	3.2555	6.1831	4.155	2.7461	2.4599	3.8568	2.4079	4.3797	2.8818	4.6827
20.8572	3.2873	4.4834	5.1715	7.0911	5.0504	4.6181	38.6144	3.5975	4.7342	3.4859	6.81	10.2192	6.9254	13.2908	11.2605	11.9319	7.9139	5.5432	9.8982	3.8924	3.3016	4.8017	6.2671	6.1787	4.3431	6.707	3.1961	3.8237	2.6773	3.4097	5.9894	4.315	2.7368	2.4458	3.5188	2.3921	4.131	2.9291	4.7462
21.1055	3.2289	4.6563	4.9788	6.5465	4.8851	4.6995	33.1216	3.4513	4.819	3.4295	6.3387	10.0885	6.8188	12.539	11.3479	13.0925	7.562	5.5075	8.8885	3.8739	3.2812	4.9233	5.6119	6.6	4.2482	6.5165	3.1397	3.8865	2.6561	3.4978	5.8063	4.54	2.6409	2.2618	3.27	2.4	4.0027	3.0642	4.9
21.3538	3.2009	4.6763	4.8131	5.8985	4.6714	4.9463	26.3918	3.3623	4.8395	3.3796	5.9032	9.1481	6.5613	11.9326	11.6189	13.5881	7.5009	5.3759	8.2779	3.9328	3.2296	4.855	5.3177	7.2894	4.2153	6.4835	3.1029	3.8937	2.6409	3.5507	5.6549	4.845	2.5913	2.2995	3.0634	2.3342	3.9385	3.3007	5.175
21.6021	3.1922	4.663	4.6397	5.4099	4.4839	5.1807	20.1299	3.3411	4.8129	3.3818	5.5484	7.7481	6.3055	11.7535	11.8916	13.014	7.5833	5.3816	7.6693	4.0034	3.1753	4.875	5.1516	7.9277	4.2482	6.5201	3.1152	3.8937	2.6121	3.6542	5.3644	5.205	2.6316	2.2052	2.9742	2.25	3.7433	3.5777	5.4231
21.8504	3.1944	4.6541	4.5434	4.852	4.3367	5.2361	16.6825	3.3581	4.772	3.3189	5.4337	6.7481	6.2753	11.7039	11.2413	12.2443	7.5074	5.3214	7.2955	4.1513	3.1236	4.9317	4.9116	8.4213	4.2628	6.4542	3.0931	4.1063	2.5833	3.6762	5.1109	5.565	2.6099	2.2807	2.8944	2.2316	3.6497	3.777	5.8327
22.0987	3.1577	4.6364	4.4046	4.351	4.2379	5.1288	14.4062	3.4809	4.6534	3.2213	5.6039	6.2942	6.1066	11.7589	10.3339	11.637	7.075	5.2575	7.0587	4.316	2.9633	4.8233	4.8899	9.0128	4.2263	6.2454	3.1422	4.2488	2.5318	3.6542	4.9736	6.285	2.5356	2.2288	2.9038	2.2368	3.6123	4.0946	6.2154
22.347	3.1749	4.5166	4.3218	3.9639	4.2419	5.1449	12.8124	3.7097	4.7781	3.1952	5.8889	6.1423	6.0231	11.8422	9.5577	11.1937	6.5787	5.2256	6.9413	4.5563	2.9579	4.7067	4.7671	9.6468	4.1788	6.0183	3.1544	4.5773	2.5076	3.6674	4.8486	7.085	2.5108	2.1392	2.9695	2.1974	3.6337	4.3007	6.7558
22.5953	3.2203	4.2616	4.3102	3.6414	4.2097	5.0716	11.3299	3.8898	4.8497	3.2104	6.0627	5.9154	6.0462	12.094	8.9283	10.7731	6.1657	5.2105	6.818	4.7261	2.9796	4.57	4.9892	10.2298	4.1569	5.5238	3.3211	5.0411	2.4591	3.685	4.6602	7.745	2.4613	2.2217	2.9366	2.2105	3.6604	4.3547	7.4077
22.8436	3.1857	4.0576	4.3314	3.6129	4.1653	5.0662	9.3072	3.9153	4.7945	3.1866	5.9319	5.5115	6.0018	12.4734	8.5769	10.3333	5.9194	5.1353	6.546	4.9378	2.9198	4.475	5.1227	10.8766	4.062	4.9414	3.4681	5.5483	2.4333	3.707	4.4947	8.56	2.4458	2.1887	2.8803	2.1658	3.7059	4.4054	8.1173
23.0919	3.1922	4.1818	4.343	3.4858	4.0544	5.0894	7.266	3.8051	4.7423	3.1432	5.6631	5.0904	6.0693	12.6915	8.3427	9.8045	5.75	5.1109	6.3425	5.1782	2.8546	4.3517	5.3249	11.3319	4.0109	4.2784	3.5392	6.1329	2.453	3.8744	4.4437	9.11	2.4365	2.158	2.9695	2.1395	3.6684	4.527	8.925
23.3402	3.2203	4.4568	4.3719	3.3245	4.0766	5.1699	5.8948	3.661	4.7587	3.2191	5.4158	4.8462	6.2025	12.0904	8.5262	9.3333	5.6324	5.2105	6.1605	5.3933	2.7378	4.3717	5.4134	11.8383	3.8869	3.7399	3.8456	6.558	2.4167	4.0242	4.3486	9.385	2.4303	2.0684	2.9671	2.2605	3.6952	4.473	9.6115
23.5885	3.2743	4.7494	4.4624	3.2979	4.1089	5.2755	5.1216	3.5826	4.9141	3.3167	5.1595	4.7923	6.2629	11.5426	8.8007	9.1867	5.6398	5.3327	6.1135	5.7126	2.6698	4.5017	5.3032	11.9532	3.8066	3.4103	4.1005	6.9517	2.4258	4.2335	4.3556	9.535	2.4365	2.0495	2.8568	2.1237	3.6497	4.4324	10.4288
23.8368	3.3024	4.8825	4.632	3.1954	4.0444	5.3757	4.7278	3.4852	5.2536	3.4685	5.0878	5.0154	6.3002	11.2039	8.8217	8.925	5.7352	5.4248	6.1233	6.1546	2.5639	4.7317	5.2978	11.7617	3.719	3.1172	4.4853	7.1594	2.3727	4.2555	4.3099	9.575	2.4087	2.066	2.8568	2.1237	3.4706	4.3682	11.0788
24.0851	3.3737	4.6519	4.6416	3.1784	4.0262	5.4884	4.5237	3.3729	5.4192	3.6486	5.0842	5.2519	6.3872	10.9699	8.3899	8.2007	5.7046	5.5451	6.1722	6.805	2.5095	4.8717	5.3556	11.7021	3.6095	2.9487	4.8676	7.4976	2.347	4.2996	4.4701	9.345	2.4365	2.0684	2.7512	2.1184	3.2968	4.1959	11.4981
24.3334	3.3866	4.2129	4.6166	3.1271	3.9375	5.5975	4.4969	3.3072	5.4683	3.833	5.0448	5.2596	6.5631	10.5514	7.9388	7.4084	5.475	5.4925	6.0137	7.395	2.5394	5.0667	5.3303	11.5064	3.5036	2.7363	5.3333	7.8237	2.353	4.3128	4.5405	9.205	2.4551	2.0354	2.7653	2.0711	3.1096	4.0169	11.8346
24.5817	3.4104	3.929	4.5029	3.1044	4.0101	5.6458	4.5381	3.2352	5.3313	3.8959	4.9875	5.0519	6.7478	9.7784	7.7448	6.8604	5.3046	5.5357	5.9765	7.9042	2.4905	5.2267	5.3303	10.8426	3.3577	2.4762	5.848	8.2633	2.3197	4.2775	4.537	8.865	2.4303	2.0448	2.723	2.0763	2.8663	3.8412	12.0692
24.83	3.3326	3.8226	4.395	3.0759	4.0242	5.5027	4.5979	3.1822	5.1677	3.8612	4.9032	4.5423	6.9041	8.6968	7.6276	6.8255	5.1157	5.5808	6.2016	8.1664	2.5503	5.2167	5.2906	10.1021	3.2153	2.5055	6.4387	8.8551	2.3167	4.2775	4.7412	8.305	2.4551	2.0071	2.7347	2.0658	2.8182	3.6284	12.2115

## Sheet: Table S2
	Table S2: 24/48 hpf longitudinal profiles values (mean fluorescence intensity/µm²)
	Mean fluorescence intensity/µm²
	48 hpf axons																				24 hpf axons
position along axonal shaft (µm)	1	2	3	4	5	6	7	8	9	10	11	12	13	14	15	16	17	18	19	20	1	2	3	4	5	6	7	8	9	10	11	12	13	14	15	16	17	18	19
0.2483	0.49	0.6	0.93	1.15	1.7	2.555	3.4	1.315	2.855	1.31	5.22	1.715	4.9	2.195	2.63	2.24	5.605	1.235	1.2	3.355	5.15	5.245	6.165	1.59	2.095	1.33	6.975	3.34	1.435	8.425	3.195	1.565	2.315	2.395	1.685	3.005	1.665	1.7	7.08
0.4966	0.58	0.63	1.13	1.34	2.02	2.815	3.685	1.415	3.22	1.44	4.37	1.815	4.94	2.565	3.005	2.975	5.375	1.305	1.3	3.135	4.91	5.105	6.505	1.55	2.045	1.31	6.465	3.31	1.38	7.685	3.495	1.575	2.685	2.46	2.145	2.995	1.795	1.9	7.16
0.7449	0.6	0.64	1.36	1.515	2.32	3.155	4.92	1.495	3.31	1.58	3.94	1.955	4.77	2.865	3.305	3.785	4.88	1.465	1.37	2.715	4.65	5.09	6.715	1.49	1.995	1.49	6.02	3.295	1.41	6.835	3.775	1.925	3	2.65	2.715	2.915	1.9	2.03	7.035
0.9932	0.74	0.69	1.55	1.87	2.68	3.165	5.935	1.64	3.45	1.7	3.83	2.03	4.56	3.515	3.615	5.125	4.475	1.535	1.495	2.445	4.5	5.005	6.95	1.61	3.075	1.945	5.7	3.46	1.475	6.11	3.83	2.605	3.06	2.75	3.225	2.805	1.97	2.22	6.97
1.2415	0.92	0.83	1.65	2.225	3.03	3.37	6.57	1.89	3.61	1.84	4.24	2.05	4.405	4.385	3.82	6.485	4.285	1.775	1.57	2.28	4.41	5.02	7.03	1.92	3.505	1.955	5.305	3.62	1.555	5.57	3.895	3.065	3.14	2.8	3.39	2.82	2.07	2.69	7.02
1.4898	1.13	0.98	1.83	2.435	3.39	3.665	6.84	1.955	3.73	2.04	4.505	2.1	4.325	5.28	4.02	7.365	4.03	1.985	1.59	2.88	4.29	5.005	7.07	2.25	3.665	1.98	4.795	3.77	1.615	5.225	4.18	3.395	3.36	2.88	3.4	2.81	2.2	3.22	7.13
1.7381	1.18	1.14	2.03	2.635	3.66	3.775	7.265	2.16	3.84	2.19	4.455	2.23	4.32	5.86	4.085	7.875	3.84	2.345	1.635	2.97	4.23	5.05	7.04	2.31	3.715	2.09	4.435	3.83	1.675	4.765	4.7	3.715	3.74	2.915	3.57	2.775	2.13	3.32	7.42
1.9864	1.26	1.39	2.165	2.92	3.81	3.69	8.085	2.23	3.83	2.36	4.205	2.52	4.5	6.04	4.045	8.485	3.835	2.625	1.725	3.165	4.24	5	6.995	2.45	3.795	2.48	4.325	3.845	1.705	4.435	5.28	4.015	3.99	2.855	4.065	2.71	2.24	3.13	7.26
2.2347	1.37	2.23	2.245	3.14	3.73	3.7	8.745	2.31	3.705	2.415	3.77	2.715	4.925	5.56	4.255	8.755	3.84	2.97	1.825	2.975	4.19	5.04	6.84	2.55	3.815	2.86	4.13	3.855	1.815	3.945	5.9	4.16	4.06	2.775	4.755	2.61	2.31	2.92	6.625
2.483	1.47	3.19	2.205	3.375	3.84	3.795	8.6	2.42	3.675	2.395	3.17	2.875	5.655	4.94	5.125	8.76	4.055	3.04	1.935	2.82	4.13	5.005	6.635	2.6	3.925	3.05	4.105	3.835	1.905	3.78	6.31	4.415	4.05	2.785	5.185	2.43	2.5	2.8	6.05
2.7313	1.6	3.64	2.165	3.73	4.13	3.755	7.66	2.4	3.65	2.375	2.595	3.03	6.195	4.445	5.605	8.69	4.25	3.135	2.085	2.78	4.1	4.845	6.46	2.68	4.055	3.25	4.06	3.81	1.86	3.61	6.61	4.515	3.915	2.795	5.305	2.39	2.6	2.63	5.675
2.9796	1.7	3.31	2.185	4.09	4.29	3.655	6.415	2.455	3.41	2.425	2.325	3.105	6.895	3.995	5.425	8.665	4.56	3.155	2.405	2.96	4.06	4.66	6.23	2.94	4.295	3.5	4.015	3.785	1.915	3.41	6.57	4.525	3.82	2.765	5.375	2.325	2.81	2.545	5.465
3.2279	1.8	2.98	2.205	4.5	4.43	3.26	5.555	2.695	3.3	2.415	2.205	3.025	7.49	3.6	5.095	8.545	4.985	3.125	2.725	3.24	4.08	4.53	6.09	3.41	4.335	3.72	4.04	3.81	2.015	3.45	6.37	4.645	3.76	2.785	5.305	2.285	3	2.515	5.405
3.4762	1.92	2.87	2.275	5.095	4.595	3.055	4.895	2.825	3.19	2.395	2.32	3.07	7.39	3.47	4.495	8.33	5.745	3.085	3.295	3.7	4.03	4.465	6	4.21	4.505	3.73	4.065	3.915	2.085	3.35	6.27	4.81	3.54	2.805	5.345	2.19	3.13	2.595	5.485
3.7245	1.97	2.86	2.285	5.4	4.545	2.945	4.385	2.855	3.08	2.365	2.365	3.15	7.175	3.565	4.3	8	7.065	3.27	3.465	4.195	4.05	4.34	6.1	4.89	4.455	3.79	4.06	3.975	2.125	3.23	5.94	4.665	3.33	2.725	5.575	2.18	3.26	2.595	5.69
3.9728	2.18	2.825	2.325	4.985	4.575	2.925	4.165	2.995	2.98	2.365	2.305	3.27	6.93	3.785	4.2	7.745	9.07	3.35	3.605	4.595	4.04	4.35	6.04	5.205	4.355	3.72	4.065	4.035	2.225	3.2	5.64	4.65	3.125	2.725	5.605	2.125	3.235	2.595	5.885
4.2211	2.23	2.645	2.305	4.375	4.505	2.94	4.115	3.095	2.93	2.315	2.355	3.335	6.675	3.82	4.11	7.555	10.65	3.38	3.645	4.865	4.11	4.315	6.045	5.11	4.35	3.66	4.045	4.135	2.365	3.11	5.43	4.575	2.895	2.705	5.585	2.125	3.385	2.535	5.99
4.4694	2.49	2.585	2.285	3.935	4.545	3.01	4.215	3.185	2.915	2.325	2.455	3.185	6.65	3.795	4.165	7.42	12.34	3.415	3.725	5.035	4.21	4.205	5.925	4.92	4.51	3.74	4.075	4.175	2.515	3.09	5.35	4.425	2.705	2.655	5.675	2.07	3.55	2.505	6.105
4.7177	2.69	2.685	2.21	3.665	4.535	3.1	4.26	3.165	2.865	2.325	2.485	3.15	7.04	3.785	4.255	7.085	13.715	3.44	3.865	4.945	4.26	4.155	5.905	4.815	4.545	3.775	4.1	4.135	2.55	3.025	5.28	4.315	2.595	2.595	5.685	2.07	3.62	2.515	6.335
4.966	3.185	2.86	2.155	3.455	4.455	3.23	4.32	3.14	2.745	2.295	2.545	3.275	7.58	3.79	4.365	6.955	13.945	3.415	3.925	4.88	4.39	4.16	5.885	4.84	4.37	3.815	4.12	4.155	2.56	2.94	5.2	4.095	2.565	2.55	5.575	2.05	3.71	2.545	6.515
5.2143	3.45	3.09	2.055	3.44	4.375	3.32	4.43	3.16	2.675	2.345	2.765	3.255	8.23	3.63	4.59	6.89	13.835	3.415	3.85	4.845	4.36	4.135	5.805	5.035	4.33	3.78	4.065	4.14	2.65	2.94	5.13	4.01	2.545	2.54	5.395	2.09	3.81	2.595	6.815
5.4626	3.255	3.285	2.01	3.53	4.425	3.275	4.73	3.155	2.685	2.425	2.955	3.275	9.49	3.6	4.93	6.78	11.97	3.47	3.76	4.765	4.22	4.08	5.705	5.37	4.305	3.85	4.14	4.07	2.665	2.93	5.07	3.97	2.43	2.5	5.105	2.07	3.76	2.605	7.015
5.7109	2.86	3.35	1.94	3.76	4.435	3.22	5.645	3.15	2.69	2.455	3	3.155	9.74	3.62	5.31	6.65	9.45	3.48	3.76	4.96	4.13	3.985	5.675	5.395	4.275	3.93	4.27	4	2.645	2.91	5.14	3.96	2.36	2.575	4.635	2.045	3.575	2.635	7.195
5.9592	2.52	3.22	1.975	4.29	4.505	3.15	7.945	3.26	2.635	2.415	2.975	3.15	8.81	3.69	5.79	6.595	7.7	3.545	3.71	5.21	4.07	3.97	5.725	5.37	4.085	3.965	4.38	3.93	2.705	2.84	5.3	3.965	2.335	2.545	4.285	2.01	3.335	2.705	7.285
6.2075	2.4	2.98	2.025	5.81	4.635	3.06	11.055	3.26	2.595	2.445	2.83	3.14	7.71	3.83	6.16	6.375	6.48	3.53	3.725	5.455	4.08	4.025	5.785	5.275	3.815	4.09	4.35	3.86	2.72	2.83	5.445	3.925	2.26	2.555	4.025	2	3.185	2.775	7.485
6.4558	2.325	2.895	1.96	8.91	4.825	2.95	13.395	3.32	2.565	2.455	2.87	3.135	6.44	3.98	6.25	6.245	5.79	3.385	3.71	5.425	4.135	4.055	5.805	5.075	3.65	4.18	4.255	3.835	2.785	2.86	5.69	3.905	2.25	2.545	3.845	1.99	3.005	2.755	7.56
6.7041	2.285	2.915	1.985	13.575	5.1	2.82	12.945	3.35	2.54	2.365	2.875	3.025	5.665	4.08	6.125	6.215	5.565	3.36	3.82	5.39	4.13	4.03	5.825	4.915	3.56	4.165	4.13	3.905	2.795	2.945	5.91	3.83	2.24	2.48	3.755	2	2.905	2.675	7.435
6.9524	2.285	2.8	2.015	14.595	5.275	2.82	10.53	3.4	2.62	2.37	2.955	3	5.285	4.15	5.945	6.255	5.845	3.29	3.88	5.44	4.135	4.02	5.815	4.79	3.51	4.075	4.12	3.925	2.815	2.965	6.23	3.805	2.215	2.53	3.65	2.02	2.845	2.635	7.305
7.2007	2.225	2.69	1.905	13.635	5.335	2.76	8.715	3.47	2.595	2.45	2.915	3	5.1	4.15	5.81	6.09	6.4	3.34	3.825	5.375	4.15	4.05	6.075	4.735	3.5	4.045	3.905	3.9	2.875	3.065	6.82	3.915	2.245	2.54	3.575	2.05	2.835	2.645	7.215
7.449	2.205	2.59	1.885	12.655	5.505	2.76	7.875	3.54	2.66	2.5	2.88	3.03	4.985	4.085	5.89	5.915	7.09	3.38	3.8	5.175	4.22	4.04	6.325	4.64	3.505	3.995	3.785	3.87	2.945	3.095	7.44	3.88	2.215	2.61	3.47	2.07	2.815	2.615	7.09
7.6973	2.265	2.54	1.91	11.985	5.29	2.8	8.48	3.61	2.6	2.56	2.88	3.12	4.945	4.075	6.195	5.77	7.645	3.4	3.75	5.135	4.22	4.015	6.42	4.59	3.445	3.96	3.625	3.8	3.035	3.095	8.14	3.875	2.145	2.645	3.38	2.18	2.8	2.675	6.945
7.9456	2.205	2.59	1.955	9.295	5.07	2.725	10.335	3.66	2.615	2.48	2.915	3.13	5.14	4.075	6.705	5.555	7.695	3.44	3.73	4.995	4.33	3.94	6.575	4.57	3.425	3.87	3.605	3.68	3.17	3.09	8.97	3.87	2.15	2.665	3.41	2.19	2.72	2.665	6.745
8.1939	2.215	2.625	1.955	7.15	5	2.785	12.895	3.67	2.585	2.58	2.92	3.14	5.47	4.12	8.015	5.365	7.405	3.47	3.79	5.005	4.42	3.93	6.675	4.7	3.595	3.87	3.635	3.675	3.205	3.055	10.165	3.985	2.14	2.82	3.48	2.18	2.65	2.615	6.48
8.4422	2.205	2.695	1.9	5.96	5.01	2.785	16.315	3.73	2.615	2.58	2.89	3.12	5.76	4.455	9.65	5.34	7.53	3.41	3.755	4.91	4.44	3.95	6.985	5	3.855	3.895	3.62	3.645	3.225	2.98	11.43	3.995	2.13	2.92	3.58	2.14	2.665	2.625	6.13
8.6905	2.215	2.57	1.86	5.28	4.95	2.76	20.605	3.79	2.675	2.62	2.725	3.095	6.02	4.905	10.84	5.31	7.935	3.4	3.685	4.93	4.71	3.96	7.335	5.12	3.795	3.895	3.605	3.635	3.295	2.94	12.64	4.09	2.12	2.84	3.53	2.16	2.62	2.625	5.945
8.9388	2.21	2.51	1.85	4.62	4.78	2.74	24.515	3.85	2.655	2.7	2.62	3.155	6.255	5.325	11.835	5.385	8.85	3.235	3.66	5.02	5	3.9	7.745	5.21	3.715	3.945	3.63	3.67	3.325	2.98	14.135	4.2	2.15	2.7	3.385	2.19	2.65	2.695	5.72
9.1871	2.255	2.56	1.84	3.84	4.745	2.68	26.235	3.91	2.62	2.8	2.67	3.24	6.63	5.93	12.195	5.375	10.855	3.24	3.68	4.985	5.06	3.85	8.655	5.415	3.685	4.05	3.82	3.67	3.385	3.025	15.185	4.275	2.11	2.68	3.295	2.22	2.62	2.635	5.62
9.4354	2.225	2.62	1.885	3.36	4.67	2.675	25.22	3.885	2.76	2.91	2.695	3.41	7.075	6.89	12.485	5.42	12.39	3.23	3.77	4.97	5.49	3.83	10.545	5.63	3.765	4.09	3.93	3.705	3.425	3.025	15.605	4.345	2.14	2.62	3.395	2.18	2.57	2.595	5.715
9.6837	2.255	2.61	1.91	3.055	4.525	2.715	23.25	3.855	2.81	2.95	2.7	3.775	8.075	8.19	13.98	5.5	12.565	3.18	3.83	5	5.98	3.805	14.275	5.78	3.815	3.98	4.11	3.71	3.515	3.095	15.235	4.5	2.15	2.57	3.385	2.21	2.485	2.565	5.87
9.932	2.295	2.615	1.93	2.92	4.465	2.805	22.14	3.81	2.855	2.995	2.595	4.24	9.89	9.615	15.425	5.62	12.73	3.18	3.93	5.09	6.44	3.785	17.315	5.815	3.855	3.88	4.475	3.715	3.535	3.115	14.695	4.59	2.17	2.59	3.445	2.305	2.435	2.585	6.14
10.1803	2.315	2.545	1.98	2.695	4.445	2.805	21.695	3.7	2.86	2.955	2.5	4.62	12.58	11.64	15.55	5.71	12.28	3.23	3.855	5.245	6.89	3.635	16.05	5.8	3.785	3.82	5.075	3.72	3.565	3.125	14.265	4.75	2.18	2.51	3.715	2.31	2.485	2.635	6.53
10.4286	2.39	2.53	1.93	2.71	4.425	2.705	22.66	3.69	2.76	2.965	2.405	4.955	15.24	15.135	14.73	6.025	10.91	3.18	3.765	5.36	7.3	3.595	15.2	5.72	3.685	3.8	5.805	3.77	3.615	3.095	14.205	5.055	2.15	2.4	4.025	2.35	2.525	2.63	6.765
10.6769	2.435	2.52	1.975	2.66	4.395	2.81	23.08	3.67	2.66	2.955	2.415	5.405	16.505	18.45	13.475	6.145	9.845	3.115	3.69	5.47	7.995	3.72	15.495	5.61	3.615	3.74	6.645	3.72	3.665	3.095	14.33	5.54	2.16	2.31	4.145	2.34	2.51	2.575	6.745
10.9252	2.375	2.63	1.98	2.57	4.505	2.79	21.71	3.53	2.56	2.945	2.435	5.415	16.435	21.035	10.985	6.02	9.33	3.15	3.67	5.49	8.705	3.8	9.405	5.56	3.655	3.63	8.325	3.75	3.705	3.08	15.045	6.49	2.16	2.17	4.255	2.46	2.51	2.615	6.515
11.1735	2.335	2.73	1.965	2.59	4.755	2.77	20.205	3.51	2.555	2.915	2.445	5.145	15.005	23.8	9.195	5.64	9.255	3.17	3.65	5.74	9.225	3.715	6.965	5.635	3.665	3.56	9.5	3.805	3.785	3.125	15.83	7.245	2.23	2.06	4.35	2.56	2.51	2.615	5.915
11.4218	2.36	2.72	1.915	2.685	5.055	2.785	18.71	3.525	2.585	2.915	2.495	4.955	12.6	27.495	7.76	5.345	9.58	3.17	3.62	6.11	9.205	3.725	6.125	5.635	3.685	3.58	9.76	3.845	3.795	3.205	16.51	7.045	2.27	2.09	4.37	2.63	2.5	2.665	5.295
11.6701	2.36	2.785	1.945	2.655	5.245	2.855	17.16	3.5	2.605	2.985	2.625	4.88	10.07	31.28	6.74	5.085	9.98	3.23	3.715	6.68	8.715	3.75	5.69	5.725	3.765	3.57	9.79	3.765	3.765	3.3	16.49	6.345	2.22	2.06	4.09	2.73	2.49	2.64	4.65
11.9184	2.4	2.875	2.01	2.46	5.495	2.935	15.29	3.46	2.54	2.98	2.555	4.965	8.475	33.58	6.47	4.925	10.115	3.11	3.655	7.38	7.935	3.79	5.58	5.79	3.855	3.55	10.04	3.61	3.805	3.41	14.77	5.84	2.26	2.02	3.95	2.86	2.48	2.59	4.52
12.1667	2.37	3.025	1.96	2.53	5.885	2.965	14.775	3.435	2.5	2.98	2.55	5.155	7.645	33.145	7.1	4.895	9.865	3.16	3.715	7.98	7.295	3.8	5.47	5.81	4.005	3.44	10.105	3.425	3.795	3.55	11.53	5.45	2.21	2.02	3.93	2.95	2.49	2.69	4.93
12.415	2.425	3.445	1.94	2.48	6.305	2.95	16.47	3.495	2.47	2.96	2.575	5.525	7.31	29.85	8.34	4.745	9.495	3.06	3.695	8.285	6.865	3.785	5.225	5.905	4.12	3.3	9.755	3.255	3.775	3.63	8.88	5.2	2.18	2.04	3.99	3.01	2.51	2.7	5.095
12.6633	2.445	3.43	1.91	2.465	6.915	2.87	18.35	3.535	2.49	2.925	2.64	6.24	7.03	24.44	8.76	4.67	9.135	3.14	3.765	8.56	6.685	3.875	4.845	5.965	4.285	3.22	9.075	3.1	3.815	3.63	7.42	5.115	2.24	2.03	4.24	3.08	2.46	2.7	5.315
12.9116	2.405	3.08	1.87	2.605	7.545	2.85	19.87	3.645	2.53	3.075	2.55	6.465	6.76	21.565	8.14	4.65	8.765	3.22	3.815	8.7	7.105	3.97	4.44	6.255	4.425	3.22	8.15	2.895	3.815	3.62	7.07	5.265	2.31	2.04	4.64	3.12	2.5	2.72	5.045
13.1599	2.35	2.8	1.91	2.62	8.095	2.85	19.77	3.7	2.55	3.115	2.55	6.015	6.685	20.26	7.43	4.68	8.565	3.185	3.775	8.785	7.365	4.055	4.415	6.645	4.605	3.19	7.37	2.8	3.875	3.57	6.885	5.565	2.34	2.01	4.91	3.19	2.55	2.69	4.615
13.4082	2.3	2.59	1.94	2.455	8.225	2.815	18.055	3.775	2.63	3.125	2.55	5.65	7.025	21.29	6.6	4.67	8.53	3.165	3.97	9.04	7.695	4.055	4.43	7.28	4.745	3.18	6.63	2.795	4.025	3.55	6.935	5.805	2.44	2.05	5	3.23	2.56	2.785	4.415
13.6565	2.34	2.52	1.92	2.38	8.315	2.785	16.445	3.635	2.65	3.215	2.475	5.48	7.785	24.665	6.15	4.71	8.565	3.04	4.12	9.345	7.9	4.1	4.26	7.725	4.875	3.15	6.08	2.65	4.075	3.445	7.005	6.235	2.6	2.02	4.85	3.3	2.565	2.775	4.345
13.9048	2.34	2.585	1.85	2.295	8.805	2.805	15.335	3.555	2.58	3.255	2.48	5.16	8.23	30.445	6.21	4.91	8.495	3.03	4.28	9.45	7.365	4.15	4.09	7.96	5.11	3.08	5.91	2.62	4.255	3.455	7.115	6.555	2.64	2.06	4.54	3.32	2.545	2.715	4.385
14.1531	2.335	2.645	1.87	2.275	9.595	2.715	14.29	3.585	2.49	3.285	2.44	4.815	8.38	33.025	6.575	4.98	8.265	2.99	4.58	9.04	6.905	4.135	3.945	7.885	5.455	3.08	6.205	2.56	4.455	3.515	7.265	7.015	2.56	2.13	4.03	3.44	2.525	2.715	4.535
14.4014	2.335	2.705	1.84	2.275	10.305	2.715	13.165	3.765	2.49	3.395	2.455	4.645	8.345	31.19	6.985	4.955	8.215	3.01	5.065	8.3	6.445	3.99	3.915	7.6	5.935	3.01	6.355	2.625	4.665	3.705	7.58	7.66	2.55	2.17	3.82	3.6	2.535	2.61	4.675
14.6497	2.305	2.745	1.87	2.255	10.435	2.665	11.93	3.855	2.52	3.425	2.51	4.6	7.785	27.375	7.25	4.885	8.3	2.99	5.69	7.535	6.215	3.96	3.95	7.04	6.16	3.02	6.035	2.635	4.835	4.03	7.945	8.785	2.46	2.26	3.94	3.83	2.545	2.565	4.86
14.898	2.355	2.785	1.93	2.29	9.445	2.6	10.695	4.055	2.5	3.595	2.555	4.73	7.385	24.07	6.865	4.835	8.78	3.02	6.62	6.615	6.205	3.9	3.875	6.36	6.18	3.03	5.715	2.725	4.985	4.57	7.64	9.98	2.37	2.27	4.54	4.06	2.585	2.575	5.01
15.1463	2.345	2.775	1.92	2.22	8.485	2.6	9.695	4.075	2.48	3.725	2.62	4.735	7.375	23.07	6.625	4.56	8.335	3.04	6.945	5.44	6.085	3.82	3.75	5.695	6.15	3	5.81	2.77	5.025	5.245	7.06	11.35	2.41	2.31	5.47	4.23	2.625	2.705	5.32
15.3946	2.435	2.825	1.93	2.25	8.235	2.525	8.92	4.085	2.53	3.935	2.635	4.655	7.24	22.54	6.465	4.32	7.12	3.11	6.475	4.565	5.935	3.79	3.535	5.215	6.125	3.05	6.06	2.87	5.045	5.965	6.895	12.455	2.44	2.38	7.08	4.18	2.61	2.755	5.515
15.6429	2.455	2.79	1.95	2.3	8.425	2.525	8.39	4.095	2.68	4.305	2.655	4.545	7.23	22.19	6.14	4.135	6.225	3.18	5.71	3.99	5.925	3.73	3.525	4.87	6.31	3.15	6.7	2.935	5.135	6.235	6.93	13.86	2.35	2.37	8.68	3.62	2.76	2.88	5.51
15.8912	2.365	2.81	1.98	2.37	8.695	2.605	7.99	4.095	2.71	4.585	2.71	4.525	7.355	21.685	5.93	3.985	5.625	3.36	5.01	3.78	6.035	3.645	3.63	4.755	6.905	3.16	7.31	2.995	5.305	6.045	7.02	15.02	2.33	2.39	9.09	3.04	2.87	2.93	5.51
16.1395	2.475	2.865	2.025	2.365	8.745	2.565	8.11	3.99	2.875	4.415	2.68	4.535	7.615	22.01	5.58	3.85	5.335	3.76	4.645	3.7	5.985	3.585	3.665	4.63	7.795	3.325	7.03	3.145	5.475	5.455	6.91	15.835	2.32	2.43	8.12	2.78	2.98	2.87	5.63
16.3878	2.525	3.015	2.105	2.29	8.415	2.595	8.71	4.075	3.035	4.015	2.66	4.59	7.875	21.925	5.295	3.825	5.32	4.15	4.365	3.6	5.795	3.515	3.625	4.59	9.26	3.45	6.07	3.385	5.845	4.775	6.755	16.115	2.34	2.42	7.01	2.62	3.135	2.8	5.715
16.6361	2.625	3.085	2.09	2.395	8.09	2.625	9.48	4.125	3.05	3.815	2.63	4.62	8.095	20.955	5.07	3.72	5.505	4.45	4.135	3.61	5.805	3.385	3.93	4.615	10.975	3.56	7.785	3.75	6.475	4.115	6.42	15.14	2.35	2.45	6.195	2.53	3.255	2.795	5.84
16.8844	2.735	3.135	2.05	2.59	7.97	2.705	9.92	4.225	2.96	3.69	2.57	4.74	8.255	19.365	4.95	3.65	5.77	4.32	4.045	3.54	5.945	3.405	3.955	4.65	12.405	3.71	11.805	4.28	7.185	3.605	5.695	12.845	2.38	2.47	5.78	2.46	3.315	2.735	5.685
17.1327	2.86	3.265	2	2.825	8.11	2.75	10.11	4.315	2.81	3.625	2.585	4.775	8.775	18.095	5.035	3.55	6.12	3.96	3.93	3.59	6.145	3.43	3.91	4.71	13.265	3.875	13.965	4.69	7.935	3.155	5.045	10.045	2.465	2.48	5.905	2.42	3.4	2.88	5.68
17.381	3.15	3.445	2.08	3.125	8.65	2.81	9.915	4.45	2.75	3.545	2.565	4.765	9.68	17.48	5.28	3.58	6.57	3.71	3.935	3.595	6.335	3.44	3.755	4.83	13.545	4.11	13.965	5.14	8.735	2.925	4.765	8.07	2.43	2.59	6.17	2.39	3.505	2.94	5.655
17.6293	3.66	3.625	2.1	3.31	9.22	2.945	9.235	4.65	2.7	3.445	2.595	4.825	11.295	16.96	5.47	3.53	6.985	3.47	3.895	3.595	6.655	3.42	3.64	4.99	13.425	4.245	14.14	5.83	9.245	2.715	4.645	7.4	2.5	2.75	5.93	2.39	3.485	2.935	5.81
17.8776	4.18	3.765	2.065	3.365	9.55	3.025	8.59	4.655	2.65	3.335	2.575	4.935	14	16.52	5.645	3.45	7.23	3.27	3.91	3.49	7.295	3.395	3.45	5.19	12.905	4.225	13.98	7.09	9.175	2.595	4.515	7.625	2.58	3.21	5.515	2.4	3.51	2.965	5.785
18.1259	4.64	3.955	1.985	3.29	10.13	3.18	8.305	4.615	2.625	3.165	2.595	5.065	16.035	16.36	5.365	3.34	7.415	3.115	3.89	3.53	7.68	3.37	3.445	5.28	12.425	4.185	13.24	7.21	8.63	2.52	4.345	8.285	2.52	3.6	5.275	2.36	3.56	2.97	5.765
18.3742	4.785	4.115	2.075	3.275	11.26	3.29	8.655	4.44	2.595	3.18	2.64	5.105	16.485	16.34	4.95	3.28	7.365	3.16	3.76	3.59	7.785	3.36	3.475	5.04	12.065	4.125	12.47	5.97	7.815	2.43	4.115	9.925	2.49	3.57	4.92	2.36	3.57	2.96	5.665
18.6225	4.28	4.225	2.09	3.405	12.705	3.32	9.395	4.4	2.635	3.15	2.53	5.205	14.805	16.295	4.7	3.285	7.125	2.975	3.74	3.61	7.325	3.41	3.555	4.63	11.715	4.085	11.325	4.4	6.955	2.39	4.06	14.055	2.43	4.15	4.74	2.41	3.49	3.01	5.265
18.8708	3.615	4.255	2.01	3.225	13.83	3.345	10.385	4.365	2.675	3.22	2.555	5.335	12.24	16.365	4.55	3.31	6.7	2.76	3.695	3.59	6.885	3.44	3.665	4.215	11.185	4.035	9.425	3.5	6.035	2.29	3.88	20.995	2.48	4.77	4.83	2.45	3.32	3.095	4.93
19.1191	3.2	4.335	1.97	3.155	14.28	3.37	12.145	4.425	2.715	3.145	2.585	5.495	10.89	16.66	4.57	3.26	6.445	2.82	3.635	3.57	6.795	3.355	3.755	3.885	10.695	3.995	6.475	2.84	5.425	2.255	3.86	14.78	2.59	3.31	5.25	2.54	3.27	3.395	4.71
19.3674	2.985	4.465	1.96	3.39	14.515	3.41	15.59	4.59	2.705	3.03	2.695	5.565	10.565	16.975	4.67	3.32	6.16	2.985	3.685	3.635	6.805	3.285	3.945	3.66	10.525	3.875	4.47	2.53	4.805	2.155	3.845	6.585	2.74	2.66	6.145	2.73	3.23	3.81	5.215
19.6157	2.985	4.695	1.97	3.855	14.74	3.38	20.09	4.665	2.685	2.97	2.98	5.72	11.045	17.33	4.64	3.405	6.13	3.28	3.72	3.815	6.835	3.41	4.755	3.555	10.36	3.805	3.805	2.52	4.305	2.055	3.965	5.025	2.8	2.42	7.295	3.18	3.25	4.23	6.25
19.864	3.025	4.8	1.97	4.39	14.695	3.35	23.76	4.73	2.705	3.03	3.185	5.74	12.255	18.195	4.66	3.455	6.695	3.465	3.745	4.03	6.925	3.38	5.665	3.435	10.105	3.73	3.815	2.59	3.895	2.025	3.835	4.565	2.7	2.27	8.635	3.71	3.4	4.3	7.055
20.1123	3.055	5.04	2	4.775	14.595	3.4	25.365	4.765	2.66	3.055	3.19	5.8	13.855	19.67	4.65	3.385	7.285	3.495	3.845	4.21	7.02	3.47	6.355	3.405	9.485	3.775	4.045	2.64	3.605	2.005	3.815	4.275	2.79	2.21	10.115	4.25	3.44	4.17	6.965
20.3606	3.045	5.095	2.09	4.92	14.555	3.48	25.915	4.78	2.7	3.125	2.95	5.87	15.6	21.32	4.59	3.355	7.605	3.32	3.875	4.065	7.145	3.61	6.575	3.39	8.965	3.775	4.04	2.7	3.4	2.015	3.78	4.145	2.83	2.24	10.91	4.51	3.255	3.95	6.175
20.6089	3.005	5.105	2.105	4.8	14.08	3.44	26.255	4.86	2.69	3.14	2.81	5.96	16.535	23.075	4.515	3.385	7.455	3.15	3.735	3.955	7.395	3.89	6.96	3.365	8.835	3.835	3.695	2.75	3.305	1.995	3.76	3.915	2.98	2.24	10.76	4.6	3.23	3.74	5.34
20.8572	3.025	5.245	2.065	4.665	13.54	3.55	26.105	4.965	2.74	3.12	2.695	6.11	15.88	25.065	4.555	3.385	7.11	2.985	3.57	3.85	7.595	4.25	7.365	3.405	9.215	3.955	3.125	2.78	3.11	1.955	3.73	3.665	3.125	2.24	10.205	4.77	3.42	3.6	4.705
21.1055	3.025	5.325	2.07	4.485	12.565	3.63	24.715	4.955	2.89	3.145	2.585	6.28	14.555	25.695	4.54	3.395	7.165	3.08	3.46	3.74	7.615	4.63	7.525	3.45	9.885	4.105	2.835	2.87	3.02	1.93	3.73	3.615	3.36	2.26	8.555	4.55	3.505	3.48	4.52
21.3538	3.085	5.375	2.12	4.245	11.405	3.59	22.83	4.925	2.93	3.165	2.54	6.47	13.395	24.85	4.56	3.415	7.595	3.15	3.39	3.77	7.695	5.19	7.805	3.47	10.53	4.07	2.695	3.12	2.915	1.93	3.615	3.51	3.77	2.32	6.85	4.06	3.81	3.47	4.32
21.6021	3.155	5.595	2.19	4.135	10.805	3.49	20.03	4.885	2.97	3.2	2.51	6.76	12.725	23.69	4.54	3.475	8.775	3.3	3.375	3.765	7.55	5.82	8.295	3.51	11.02	3.985	2.685	3.585	2.855	1.93	3.595	3.365	4.23	2.47	5.505	3.61	4.17	3.61	4.225
21.8504	3.165	5.755	2.17	3.82	10.515	3.51	16.205	4.795	3.01	3.325	2.55	7.055	12.415	22.87	4.615	3.505	9.94	3.685	3.455	3.74	7.07	6.24	9.06	3.65	11.33	3.93	2.685	4.435	2.825	1.88	3.48	3.315	4.72	2.63	4.56	3.09	4.84	3.76	3.96
22.0987	3.225	6.085	2.09	3.395	10.585	3.54	13.105	4.78	3.06	3.45	2.49	7.355	12.205	22.42	4.7	3.525	10.81	4.57	3.48	3.69	6.4	6.24	10.54	3.93	11.03	3.86	2.63	6.145	2.745	1.9	3.495	3.205	5.36	2.68	3.955	2.835	6.07	3.59	3.715
22.347	3.375	6.325	2.13	3.275	11.045	3.48	10.95	4.815	3.15	3.71	2.5	7.8	12.035	22.4	4.7	3.48	11.4	5.655	3.42	3.575	5.445	5.86	11.555	4.3	9.995	3.87	2.625	8.025	2.64	1.87	3.5	3.175	5.88	2.59	3.635	2.75	7.84	3.44	3.605
22.5953	3.225	6.45	2.15	3.29	11.675	3.51	9.78	4.845	3.15	4.255	2.425	8.125	11.86	23.85	4.715	3.44	11.83	6.1	3.46	3.375	4.85	5.355	13.09	4.71	8.685	3.92	2.625	11.215	2.675	1.89	3.56	3.205	6.35	2.54	3.33	2.77	10.065	3.31	3.375
22.8436	3.195	6.935	2.235	3.47	11.965	3.58	9.24	4.935	3.14	4.725	2.41	8.445	11.935	25.545	4.615	3.49	11.875	5.7	3.49	3.34	4.55	4.835	15.03	5.13	7.715	3.9	2.625	13.525	2.615	1.86	3.56	3.175	6.73	2.65	3.09	3.1	12.82	3.15	3.15
23.0919	3.16	7.24	2.315	3.38	12.185	3.685	8.98	4.985	3.22	5.18	2.385	8.8	12.085	25.515	4.59	3.48	11.925	4.75	3.53	3.29	4.405	4.315	17.315	5.53	7.295	4	2.7	11.525	2.52	1.995	3.635	3.275	6.79	2.6	3.06	3.9	16.94	3.075	3.085
23.3402	3.12	7.165	2.325	3.19	11.855	3.885	8.835	5.08	3.37	5.7	2.52	9.135	12.025	24.79	4.695	3.5	11.825	4.125	3.67	3.22	4.305	3.995	15.375	5.98	7.245	4.24	2.63	8.595	2.41	2.085	3.69	3.345	6.6	2.49	2.975	5.03	20.935	2.955	3.03
23.5885	3.08	7.095	2.355	3.055	11.295	4.185	8.765	5.145	3.565	6.21	2.66	9.2	12.175	24.27	4.79	3.495	11.835	3.715	3.765	3.255	4.08	3.88	11.295	6.42	7.105	4.32	2.55	6.855	2.36	2.045	3.675	3.255	6.08	2.46	2.935	6.34	24.2	2.875	2.95
23.8368	3.04	6.905	2.475	2.915	11.155	4.44	8.74	5.405	3.8	6.775	2.85	9.675	12.53	23.69	4.835	3.545	12.125	3.81	3.965	3.27	4.06	4.065	8.695	6.84	7.12	4.41	2.58	5.175	2.34	2.015	3.68	3.065	5.41	2.47	2.875	7.07	26.86	2.825	2.79
24.0851	2.915	6.945	2.635	2.895	11.045	4.505	8.77	5.705	4.035	7.34	3.01	10.96	13.98	22.985	4.91	3.6	12.165	3.645	3.995	3.305	4.015	4.235	7.335	7.08	7.34	4.56	2.63	4.115	2.325	2	3.665	3.025	4.81	2.6	2.805	6.8	28.46	2.715	2.67
24.3334	2.935	6.905	2.785	3.01	10.935	4.42	8.975	5.935	3.96	7.85	3.175	12.61	16.805	22.465	4.805	3.71	11.9	3.51	3.955	3.285	3.98	4.305	6.885	7.36	6.99	4.71	2.605	3.435	2.225	2.015	3.65	2.945	4.14	2.55	2.815	5.85	28.47	2.645	2.735
24.5817	2.915	6.535	3.055	3.14	11.105	4.395	9.68	5.905	3.685	8.265	3.205	13.44	19.875	21.98	4.9	3.835	11.5	3.535	4.04	3.255	3.95	4.29	6.635	7.55	6.68	4.665	2.535	3.065	2.22	2.035	3.555	2.905	3.49	2.47	2.725	4.32	27.375	2.565	2.72
24.83	3.005	6.06	3.265	3.305	11.235	4.415	11.06	5.845	3.505	8.63	3.005	12.995	22.16	21.375	4.98	4.085	11.35	3.515	4.01	3.21	3.95	4.25	6.135	7.53	6.33	4.575	2.435	2.945	2.14	2.05	3.45	2.885	2.94	2.45	2.715	3.19	24.585	2.515	2.63
25.0783	3.025	5.37	3.455	3.315	11.375	4.565	12.91	5.785	3.335	8.69	2.95	11.985	23.205	21.35	5.11	4.225	11.08	3.42	4.1	3.12	3.86	4.08	5.5	7.44	5.89	4.595	2.445	2.825	2.125	2.08	3.355	2.855	2.54	2.37	2.705	2.74	17.68	2.575	2.59
25.3266	3.105	4.655	3.155	3.465	11.565	4.615	15.15	5.82	3.065	8.31	3.005	10.495	23.17	21.825	5.195	4.215	10	3.45	3.88	3.055	3.76	3.7	4.82	7.35	5.5	4.605	2.425	2.695	2.09	2.09	3.29	2.905	2.39	2.34	2.765	2.54	7.565	2.575	2.52
25.5749	3.305	4.21	2.815	3.505	11.415	4.695	17.915	5.86	2.955	7.6	2.98	9.195	22.12	22.505	5.315	4.33	8.845	3.505	3.685	3.035	3.755	3.42	4.39	7.425	5.22	4.425	2.475	2.675	2.09	2.07	3.095	2.895	2.37	2.33	2.705	2.39	4.09	2.49	2.555
25.8232	3.535	4.04	2.525	3.505	10.98	4.77	21.295	5.965	2.955	7.265	2.865	7.795	20.795	22.54	5.355	4.795	7.95	3.565	3.745	2.935	3.825	3.31	4	7.24	5.07	4.375	2.545	2.555	2.05	2.15	3.07	2.925	2.3	2.43	2.685	2.29	6.97	2.45	2.565
26.0715	3.775	3.825	2.315	3.35	10.45	4.93	23.43	6.23	2.975	7.11	2.9	6.71	18.56	22.855	5.435	5.575	7.28	3.73	3.96	2.895	3.895	3.21	3.74	6.08	4.99	4.225	2.615	2.545	2.05	2.15	2.955	2.865	2.28	2.51	2.615	2.22	7.41	2.46	2.585
26.3198	4.105	3.7	2.395	3.22	10.41	5.015	24.14	6.58	2.895	7.145	2.88	6.105	15.615	22.645	5.525	6.78	6.73	3.93	3.995	2.935	3.785	3.17	3.56	4.82	4.92	4.155	2.65	2.435	2.04	2.145	2.855	2.88	2.25	2.58	2.645	2.18	9.07	2.46	2.525
26.5681	4.24	3.63	2.415	3.25	10.85	5.195	24.645	6.85	2.89	7.35	2.92	5.885	13.23	22.235	5.685	9.04	6.305	4.33	3.92	3.01	3.715	3.19	3.32	4.03	4.8	4.025	2.64	2.385	2.05	2.155	2.805	2.865	2.29	2.71	2.675	2.12	11.735	2.46	2.555
26.8164	4.22	3.425	2.475	3.395	11.695	5.395	25.55	7.29	2.875	7.56	3.01	5.625	10.7	23.265	5.83	11.23	6.185	4.91	3.645	3.16	3.765	3.13	3.25	3.555	4.67	3.955	2.54	2.355	1.995	2.15	2.795	2.935	2.28	3.15	2.675	2.1	11.815	2.45	2.575
27.0647	4.04	3.275	2.48	3.55	12.705	5.725	26.915	8.16	2.995	8.005	2.9	5.04	8.795	24.345	6.13	11.3	6.115	5.31	3.29	3.315	3.645	3.155	3.15	3.38	4.58	3.855	2.59	2.375	1.985	2.18	2.795	2.93	2.2	3.54	2.68	2.11	11.565	2.5	2.515
27.313	3.77	3.22	2.52	3.835	13.885	6.22	28.245	9.345	3.05	8.27	2.8	4.545	7.47	23.38	6.42	9.385	5.95	5.19	3.285	3.52	3.505	3.155	3.12	3.255	4.51	3.745	2.55	2.365	1.93	2.215	2.735	2.9	2.2	3.47	2.755	2.09	11.405	2.56	2.575
27.5613	3.55	3.295	2.49	4.425	14.605	6.79	29.04	10.595	3.145	8.715	2.75	4.265	6.58	20.545	6.83	7.665	5.665	4.95	3.41	3.73	3.515	3.145	3.035	3.19	4.53	3.615	2.62	2.375	1.95	2.245	2.775	2.94	2.21	3.29	2.945	2.08	11.325	2.73	2.655
27.8096	3.22	3.435	2.44	5.085	15.095	7.34	28.455	11.93	3.225	9.375	2.7	4.035	6.17	17.145	7.31	6.465	5.535	4.675	3.605	3.89	3.445	3.09	2.905	3.19	4.41	3.565	2.6	2.365	1.98	2.275	2.765	3.03	2.16	2.95	3.07	2.07	11.195	2.75	2.605
28.0579	3.065	3.56	2.44	5.945	15.385	7.895	27.735	13.255	3.16	10.25	2.69	3.995	6.015	14.185	7.925	5.465	5.2	4.57	3.84	4.07	3.465	3.03	2.84	3.19	4.33	3.465	2.59	2.445	1.98	2.235	2.725	2.96	2.13	2.7	3.435	2.16	10.995	2.65	2.635
28.3062	3.035	3.695	2.465	7.225	15.495	8.475	27.715	13.99	3.23	10.72	2.78	3.915	6.08	12.355	8.535	4.85	5.05	4.67	4.01	4.285	3.425	2.955	2.775	3.215	4.34	3.37	2.585	2.445	1.93	2.265	2.775	3.04	2.11	2.46	5.135	2.2	10.555	2.53	2.665
28.5545	3.06	3.87	2.465	8.265	15.385	8.985	28.125	13.925	3.425	10.755	2.73	3.805	6.7	11.135	9.215	4.53	4.895	4.75	4.11	4.675	3.335	3.015	2.755	3.19	4.27	3.425	2.565	2.605	1.92	2.27	2.685	3.095	2.13	2.19	7.595	2.22	9.435	2.54	2.915
28.8028	3.03	4.035	2.465	8.93	15.105	9.065	28.5	13.435	3.555	10.775	2.79	3.825	7.52	10.345	10.155	4.56	4.82	4.735	4.29	4.995	3.285	2.98	2.855	3.31	4.145	3.635	2.515	2.575	1.935	2.235	2.655	3.24	2.15	2.04	8.41	2.18	7.745	2.45	3.425
29.0511	3.01	4.165	2.44	9.435	14.635	8.595	28.52	12.3	3.615	10.7	2.83	3.915	8.77	9.68	11.35	4.485	4.715	4.43	4.38	5.03	3.145	2.9	2.745	3.52	4.125	3.725	2.54	2.585	1.895	2.26	2.655	3.43	2.11	1.98	9.165	2.18	5.915	2.44	4.615
29.2994	2.99	4.305	2.49	9.575	13.765	7.675	28.22	11.145	3.6	10.69	2.94	4.15	10.34	9.09	12.23	4.415	4.995	4.23	4.46	5.175	3.085	2.89	2.67	3.94	3.99	3.85	2.55	2.77	1.86	2.27	2.635	3.595	2.12	1.89	9.165	2.23	4.355	2.43	6.685
29.5477	2.97	4.395	2.52	9.195	12.855	6.83	27.055	10.445	3.52	10.8	3.05	4.71	11.56	8.485	12.555	4.475	5.55	4.08	4.54	5.32	2.955	2.84	2.73	3.96	4.025	3.915	2.53	2.97	1.91	2.24	2.645	3.915	2.11	1.92	8.245	2.19	3.435	2.39	6.675
29.796	2.97	4.415	2.56	8.98	11.995	6.32	27.09	10.205	3.39	11.47	3.15	5.315	12.505	7.395	12.575	4.535	6.065	4	4.54	5.27	2.845	2.79	2.71	4.065	3.925	3.845	2.5	3.2	1.92	2.23	2.665	4.39	2.13	1.92	7.215	2.15	2.94	2.395	4.505
30.0443	3.07	4.175	2.61	8.885	11.355	6.155	28.195	9.725	3.405	13.285	3.31	5.57	13.115	6.37	12.225	4.42	6.365	3.97	4.56	5.045	2.765	2.75	2.64	4.185	3.92	3.875	2.48	3.215	1.92	2.23	2.675	4.79	2.17	1.92	6.475	2.11	2.78	2.385	3.225
30.2926	3.26	4.055	2.57	8.8	10.625	6.125	28.64	8.89	3.535	16.055	3.58	5.76	13.205	5.65	11.755	4.275	6.535	3.89	4.46	4.505	2.705	2.83	2.62	4.395	3.865	3.795	2.475	3.32	1.9	2.19	2.675	4.6	2.14	1.88	5.905	2.29	2.62	2.425	2.865
30.5409	3.54	3.9	2.6	8.915	10.16	6.35	27.475	8.165	3.745	16.63	3.98	6.53	13.335	5.28	11.515	4.305	6.685	3.845	4.365	3.95	2.69	2.87	2.63	4.61	3.765	3.815	2.435	3.32	1.86	2.15	2.67	4.665	2.12	1.87	5.425	2.42	2.595	2.5	2.795
30.7892	3.73	4.095	2.715	8.755	9.765	6.795	24.565	7.645	3.925	13.155	4.565	7.505	13.73	5.29	11.58	4.545	6.14	3.735	4.505	3.49	2.67	2.85	2.62	4.61	3.835	3.765	2.435	3.19	1.84	2.12	2.64	4.575	2.1	1.84	5.115	2.5	2.495	2.53	2.895
31.0375	3.74	4.235	2.77	8.63	9.665	7.3	21.345	7.3	3.98	9.15	5.095	9	13.08	5.425	11.805	4.875	5.66	3.76	4.45	3.13	2.75	2.87	2.6	4.245	3.995	3.705	2.465	3.165	1.82	2.115	2.65	4.64	2.12	1.83	4.96	2.4	2.37	2.63	2.965
31.2858	3.7	4.475	2.73	8.89	9.475	7.875	19.62	7.235	3.935	6.13	5.275	11.005	11.455	5.695	11.81	5.055	5.35	3.865	4.49	2.89	2.735	3.085	2.61	3.7	3.925	3.655	2.47	3.365	1.82	2.125	2.645	4.39	2.11	1.82	4.915	2.23	2.39	2.625	2.715
31.5341	3.61	4.65	2.755	9.49	9.11	8.28	19.46	7.135	3.725	4.785	5.265	12.88	9.47	6.03	11.55	4.775	5.645	3.985	4.545	2.68	2.695	3.33	2.68	3.21	3.79	3.615	2.51	3.555	1.83	2.185	2.615	4.19	2.09	1.82	4.915	2.13	2.35	2.61	2.51
31.7824	3.48	4.595	2.835	10.855	8.96	8.12	19.685	6.565	3.655	4.1	5.135	14.99	7.825	6.355	11.495	4.395	6.32	4.035	4.575	2.63	2.745	3.41	2.73	2.96	3.5	3.565	2.5	5.13	1.83	2.18	2.675	4.145	2.13	1.82	4.765	2.1	2.38	2.55	2.43
32.0307	3.64	4.59	2.91	12.835	8.73	7.635	18.975	6.105	3.58	3.855	5.065	16.53	7.055	6.86	11.76	4.275	7.105	4.185	4.55	2.71	2.855	3.205	2.69	2.895	3.44	3.58	2.53	7.19	1.85	2.2	2.695	4.105	2.2	1.81	4.465	2.04	2.33	2.47	2.43
32.279	3.81	4.525	2.95	14.695	8.485	7.225	16.145	5.635	3.465	3.755	5.35	17.3	6.845	7.395	11.715	4.11	7.645	4.3	4.47	2.73	2.865	3.05	2.69	2.845	3.47	3.685	2.59	6.05	1.81	2.19	2.735	4.18	2.225	1.81	4.3	2.09	2.24	2.31	2.43
32.5273	3.98	4.545	3.19	15.34	8.315	6.795	12.51	5.285	3.58	3.925	5.82	17.89	6.84	7.97	11.255	3.925	7.37	4.465	4.465	2.75	2.76	3.01	2.68	2.795	3.47	3.825	2.61	5.51	1.83	2.19	2.785	4.375	2.285	1.78	4.08	2.13	2.285	2.265	2.44
32.7756	4.24	4.615	3.295	14.77	8.175	6.54	10.53	5.275	3.745	4.075	5.93	18.815	6.7	8.455	10.77	3.765	6.9	4.49	4.33	2.88	2.685	2.96	2.625	2.825	3.355	3.96	2.6	3.58	1.85	2.23	2.78	4.575	2.275	1.76	3.83	2.14	2.3	2.265	2.435
33.0239	4.57	4.645	3.2	14.76	8.15	6.425	11.025	5.23	3.885	4.065	6.02	20.095	6.38	8.785	10.69	3.695	6.27	4.69	4.17	2.87	2.67	3.04	2.635	2.835	3.245	4.11	2.63	3.045	1.86	2.24	2.71	4.465	2.285	1.78	3.445	2.11	2.33	2.265	2.425
33.2722	4.93	4.765	3.245	15.305	8.045	6.455	13.55	5.235	4.005	3.935	5.98	20.95	6.08	9.23	11.025	3.66	5.635	4.76	3.995	2.87	2.58	3.02	2.615	2.775	3.185	4.17	2.58	2.995	1.85	2.23	2.71	4.2	2.285	1.8	3.215	2.1	2.37	2.215	2.415
33.5205	5.235	4.76	3.215	14.81	8.04	6.535	17.76	5.145	4.055	3.81	6.085	20.785	6.05	9.93	10.745	3.745	5.23	4.785	3.89	2.87	2.45	3.12	2.665	2.755	3.035	4.015	2.54	2.995	1.8	2.26	2.71	3.92	2.275	1.82	3.205	2.14	2.38	2.16	2.445
33.7688	5.555	4.795	3.205	12.06	8.42	6.565	23.56	5.315	4.155	3.845	6.145	18.805	6.38	10.255	9.9	3.755	4.935	4.72	3.825	2.685	2.485	3.12	2.69	2.845	3.035	3.99	2.56	3.205	1.79	2.35	2.745	3.805	2.185	1.8	3.195	2.11	2.3	2.13	2.53
34.0171	5.63	4.845	3.145	9.08	9.205	6.475	26.26	5.375	4.125	3.665	6.265	15.025	6.69	9.98	9.05	3.765	4.97	4.54	3.835	2.68	2.445	3.02	2.66	2.845	3.025	3.95	2.66	3.345	1.85	2.37	2.755	3.78	2.185	1.79	3.245	2.14	2.32	2.19	2.65
34.2654	5.45	4.865	3.255	6.96	9.305	6.355	26.205	5.05	4.05	3.46	6.47	10.845	7.05	9.265	8.6	3.985	5	4.515	3.745	2.56	2.505	2.99	2.67	2.825	3.045	3.945	2.695	3.24	1.87	2.305	2.79	3.835	2.195	1.79	3.74	2.17	2.26	2.19	2.78
34.5137	5.255	4.82	3.26	6.045	8.95	6.245	24.71	5.095	4.15	3.525	6.68	7.51	7.27	8.745	8.275	4.345	4.845	4.455	3.84	2.64	2.45	3.02	2.73	2.795	3.035	3.895	2.755	3.16	1.83	2.23	2.8	3.905	2.235	1.86	5.015	2.1	2.27	2.19	2.82
34.762	5.065	4.96	3.355	6.12	8.89	6.365	21.69	4.96	4.22	3.495	6.685	5.375	7.295	8.695	7.67	4.405	4.705	4.375	3.88	2.59	2.425	2.98	2.81	2.725	3.035	3.805	2.83	3.27	1.84	2.19	2.9	3.945	2.235	1.91	6.37	2.13	2.19	2.165	2.86
35.0103	4.675	5.175	3.36	6.32	9.06	6.86	17.15	5.01	4.35	3.55	6.91	4.375	7.105	8.825	7.245	4.315	4.475	4.395	4.175	2.595	2.395	2.97	2.75	2.765	3.005	3.8	2.83	3.26	1.84	2.21	3.07	4.01	2.21	1.91	5.515	2.21	2.22	2.225	2.835
35.2586	4.185	5.41	3.38	6.405	8.92	7.325	13.385	4.705	4.465	3.7	7.04	3.91	6.87	9.045	6.845	4.245	4.22	4.495	4.56	2.55	2.355	2.97	2.725	2.785	2.945	3.915	2.89	3.19	1.82	2.15	3.13	4.02	2.185	1.955	5.27	2.2	2.24	2.265	2.72
35.5069	3.855	5.98	3.32	6.3	8.6	7.325	11.235	4.6	4.775	3.6	6.805	3.78	6.845	8.805	6.57	4.175	4.25	4.655	4.73	2.5	2.355	3.06	2.725	2.805	2.985	3.985	2.96	3.16	1.84	2.14	3.045	4.065	2.155	1.96	7.055	2.2	2.23	2.315	2.72
35.7552	3.765	6.73	3.25	6.08	8.375	7.39	9.91	4.53	5.045	3.445	6.38	3.86	6.76	8.395	6.085	4.035	4.46	4.845	5.04	2.51	2.415	3.1	2.705	2.795	2.985	3.96	2.915	3.17	1.83	2.15	3.06	4.145	2.225	1.995	6	2.18	2.18	2.345	2.675
36.0035	3.825	6.36	3.1	6.515	8.235	7.64	9.23	4.44	5.01	3.4	6.005	4.07	6.735	7.93	5.77	3.965	4.83	4.72	5.28	2.49	2.425	3.12	2.665	2.865	3.125	3.985	2.92	3.14	1.83	2.15	3.22	4.21	2.155	2.005	4.31	2.16	2.21	2.315	2.635
36.2518	3.765	5.655	3.13	7.155	7.815	8.16	9.255	4.21	4.57	3.35	5.85	4.26	6.79	7.68	5.61	4.185	5.31	4.455	5.27	2.44	2.42	3.03	2.59	2.955	3.155	3.95	2.915	3.15	1.83	2.13	3.385	4.2	2.145	2.095	3.34	2.14	2.35	2.345	2.59
36.5001	3.83	5.26	3.095	7.15	7.415	8.83	9.525	4.045	4.45	3.305	5.55	4.38	6.695	7.465	5.505	4.48	5.705	4.11	5.07	2.355	2.41	2.99	2.66	3.025	3.135	4.045	3.055	3.08	1.87	2.14	3.525	4.28	2.21	2.21	3.225	2.13	2.37	2.425	2.64
36.7484	3.815	5.165	3.14	7.26	6.98	9.29	10.06	3.845	4.51	3.295	5.33	4.71	6.71	7.46	5.245	4.68	5.82	3.7	4.84	2.345	2.425	2.93	2.64	3.105	3.135	4.075	3.17	3.085	1.84	2.12	3.58	4.355	2.175	2.225	2.92	2.13	2.46	2.355	2.58
36.9967	3.665	5.16	3.255	8.275	6.66	9.33	11.19	3.7	4.51	3.315	5.13	5.21	6.91	7.535	4.915	4.75	5.89	3.41	5.305	2.34	2.4	2.915	2.62	3.195	3.085	4.055	3.22	3.26	1.8	2.15	3.625	4.455	2.245	2.225	2.85	2.09	2.57	2.405	2.45
37.245	3.49	5.165	3.305	9.715	6.495	8.83	12.38	3.585	4.35	3.325	4.86	5.93	6.88	7.85	4.635	4.945	5.85	3.28	5.505	2.415	2.365	2.92	2.835	3.22	3.035	4.06	3.2	3.575	1.84	2.14	3.735	4.525	2.355	2.26	2.83	2.05	2.58	2.42	2.42
37.4933	3.505	5.155	3.185	11.645	6.315	8.27	13.855	3.485	4.22	3.47	4.65	6.355	6.965	8.22	4.425	5.71	5.73	3.11	5.265	2.395	2.345	2.91	2.945	3.195	3.015	4.13	3.19	3.255	1.83	2.14	3.885	4.58	2.375	2.25	2.81	2.05	2.52	2.435	2.47
37.7416	3.585	5.205	3.08	12.3	6.095	7.82	16.07	3.48	4.085	3.515	4.41	6.445	7.05	8.755	4.415	7.765	5.545	3	4.785	2.41	2.4	2.9	2.755	3.195	3.095	4.31	3.115	3.095	1.83	2.12	4.115	4.54	2.375	2.145	2.74	2.12	2.61	2.435	2.445
37.9899	3.685	5.335	2.995	10.62	5.795	7.93	17.325	3.16	4.025	3.665	4.47	6.035	7.1	9.32	4.365	8.615	5.345	2.98	4.37	2.39	2.38	2.845	2.635	3.21	3.225	4.565	3.09	3.065	1.83	2.105	4.415	4.48	2.4	2.06	2.62	2.12	2.55	2.495	2.48
38.2382	3.735	5.395	3.005	7.625	5.705	8.345	17.435	3.125	4.1	3.83	4.585	5.195	7.02	9.635	4.335	7.195	5.12	2.95	4.18	2.385	2.4	2.815	2.625	3.25	3.35	4.84	3.04	3.1	1.87	2.11	4.6	4.495	2.43	2	2.51	2.13	2.5	2.475	2.58
38.4865	3.675	5.52	3.11	5.355	5.635	8.44	17.33	3.17	4.145	4.03	4.645	4.615	6.875	9.94	4.285	5.97	5.06	2.955	4.135	2.36	2.44	2.745	2.675	3.265	3.495	5.55	2.925	3.095	1.8	2.08	4.66	4.445	2.45	2.02	2.49	2.1	2.41	2.555	2.69
38.7348	3.61	5.46	3	4.3	5.645	7.85	16.12	3.24	4.17	4.345	4.645	4.115	6.88	9.975	4.36	5.21	5	2.93	4.385	2.295	2.38	2.725	2.645	3.42	3.515	6.135	2.825	3.2	1.85	2.14	4.66	4.35	2.495	2.02	2.44	2.17	2.36	2.445	2.82
38.9831	3.545	5.31	2.96	3.96	5.595	7.32	13.92	3.25	4.25	4.54	4.67	3.78	6.72	9.54	4.43	4.955	5.02	3.05	5.3	2.345	2.375	2.825	2.665	3.505	3.575	6.395	2.725	3.2	1.87	2.09	4.68	4.315	2.535	2.05	2.39	2.21	2.34	2.525	3.04
39.2314	3.455	5	3.02	3.97	5.645	7.27	11.86	3.335	4.345	5.355	4.67	3.6	6.515	9.22	4.635	5.135	4.93	3.08	6.28	2.28	2.385	2.805	2.695	3.63	3.605	6.075	2.675	3.27	1.84	2.07	4.675	4.28	2.515	2.01	2.35	2.17	2.365	2.585	3.23
39.4797	3.415	4.845	3.01	4.13	5.755	7.055	10.3	3.415	4.405	6.365	4.795	3.525	6.225	8.96	4.935	5.435	4.99	3.04	6.005	2.24	2.405	2.795	2.68	3.785	3.54	5.475	2.72	3.465	1.825	2.08	4.425	4.26	2.525	2.01	2.26	2.17	2.37	2.725	3.115
39.728	3.505	4.905	2.965	4.48	5.82	7.415	9.45	3.265	4.27	6.01	4.975	3.64	6.07	8.705	5.345	5.575	4.885	3.14	5.365	2.23	2.445	2.855	2.75	3.94	3.445	5.005	2.73	3.565	1.83	1.995	4.095	4.23	2.445	2	2.22	2.17	2.42	2.935	2.745
39.9763	3.665	4.94	3.06	4.97	5.865	8.675	9.245	3.22	3.9	5.23	5.3	3.915	6.04	8.425	5.815	5.66	4.9	3.28	4.91	2.27	2.47	2.815	2.71	4.025	3.425	4.72	2.82	3.85	1.79	1.995	3.895	4.215	2.465	1.93	2.14	2.18	2.36	3.975	2.575
40.2246	4.025	4.855	3.18	5.58	5.92	9.245	9.195	3.13	3.725	4.485	5.79	4.365	6.055	7.985	7.065	5.68	4.85	3.4	4.625	2.305	2.47	2.815	2.83	4.24	3.375	4.58	2.92	4.24	1.86	2.02	3.855	4.18	2.565	1.97	2.14	2.24	2.23	4.885	2.545
40.4729	4.455	4.63	3.22	5.755	5.99	8.45	9.435	2.995	3.665	4.275	7.035	4.865	6.305	7.77	9.64	5.765	4.71	3.39	4.42	2.295	2.52	2.825	2.84	4.41	3.405	4.59	2.865	5.11	1.9	2.05	3.935	4.15	2.705	1.93	2.02	2.24	2.19	4.545	2.535
40.7212	4.61	4.505	3.23	5.78	6.02	7.08	9.565	2.875	3.565	4.355	7.75	5.44	6.535	7.43	10.975	5.67	4.69	3.575	4.265	2.265	2.59	2.805	2.82	4.49	3.325	4.725	2.905	5.82	1.85	2	4.09	4.175	2.945	1.97	2.01	2.24	2.19	3.325	2.635
40.9695	4.735	4.36	3.37	5.835	6.015	5.595	9.265	2.72	3.365	4.275	6.475	5.65	6.745	7.09	10.015	5.1	4.64	3.62	4.265	2.265	2.7	2.775	2.915	4.595	3.39	4.73	2.945	5.885	1.85	1.96	4.005	4.275	2.92	2.03	2.005	2.31	2.18	2.635	2.705
41.2178	4.72	4.195	3.425	5.705	5.91	4.515	8.755	2.64	3.235	4.195	4.57	6.04	6.94	6.835	7.735	4.525	4.625	3.575	4.48	2.255	2.76	2.805	2.935	4.9	3.355	4.725	3.055	5.945	1.83	1.99	3.595	4.355	2.725	2.04	2	2.35	2.15	2.465	3.175
41.4661	4.615	4.205	3.42	5.815	5.885	3.77	8.585	2.6	3.195	4.15	3.785	6.36	7.065	6.745	5.84	4.08	4.76	3.625	4.75	2.21	2.74	2.795	3.005	5.065	3.525	4.53	3.085	5.685	1.81	1.99	3.385	4.495	2.65	1.99	2	2.46	2.13	2.385	4.255
41.7144	4.465	4.025	3.495	6.245	5.865	3.425	8.825	2.56	3.14	4.055	3.57	6.15	7.26	6.615	4.965	3.77	4.89	3.685	5.15	2.22	2.73	2.825	3.095	5.055	3.615	4.64	3.105	5.68	1.83	1.98	3.225	4.585	2.645	2.05	2.01	2.52	2.15	2.385	4.455
41.9627	4.585	3.815	3.565	7.13	6.025	3.175	9.59	2.56	2.99	4.035	3.53	5.61	7.86	6.54	4.445	3.74	5.06	3.735	5.395	2.23	2.8	2.88	3.31	5.05	3.65	4.6	3.155	5.31	1.83	2.01	3.125	4.635	2.705	2.08	2.01	2.61	2.09	2.285	4.29
42.211	4.44	3.7	3.5	8.01	6.425	2.98	10.48	2.57	2.89	4.03	3.65	4.84	8.675	6.95	4.22	3.805	5.045	3.655	5.815	2.23	2.82	2.84	3.465	5.09	3.88	4.51	3.235	5.05	1.85	2.01	3.095	4.72	2.835	2.035	2.04	2.87	2.08	2.305	4.74
42.4593	4.48	3.715	3.49	8.68	6.985	2.87	11.435	2.615	2.815	4.035	3.68	4.415	9.56	7.44	4.19	3.79	4.895	3.82	6.37	2.225	2.89	2.83	3.86	5.195	3.94	4.395	3.245	4.9	1.83	2.07	3.105	4.755	2.805	2.105	2.025	3.24	2.07	2.365	4.62
42.7076	4.425	3.71	3.55	8.91	7.65	2.825	12.37	2.64	2.795	3.945	3.78	4.065	10.52	7.545	4.095	3.755	4.895	3.985	7.13	2.19	2.89	2.89	4.15	5.085	3.825	4.35	3.135	4.8	1.82	2.09	3.165	4.815	2.685	2.115	2	4.28	2.09	2.365	4.1
42.9559	4.28	3.93	3.53	8.9	7.895	2.855	13.73	2.76	2.765	3.85	3.85	3.885	11.735	7.11	4.135	3.585	4.965	4.06	7.32	2.215	3	2.96	4.57	5.145	3.685	4.3	3.085	4.52	1.79	2.2	3.19	4.85	2.625	2.15	2.07	4.57	2.11	2.305	3.44
43.2042	4.035	4.275	3.425	9.1	7.765	2.885	16.26	2.915	2.725	3.83	3.76	3.965	12.29	6.665	4.18	3.605	4.955	3.895	7.34	2.2	3.01	2.97	4.76	5.455	3.685	4.315	2.995	4.29	1.78	2.23	3.23	4.935	2.555	2.2	2.05	4.26	2.05	2.245	3.075
43.4525	3.86	4.645	3.27	9.485	6.98	2.95	19.55	3.04	2.705	3.78	3.535	4.27	12.71	6.32	4.13	3.6	5.04	3.75	7.28	2.24	3.12	3.14	4.51	5.925	3.69	4.385	2.96	4.1	1.85	2.21	3.26	5.095	2.555	2.21	2.07	3.81	2.03	2.265	2.935
43.7008	3.71	4.8	3.095	9.46	6.735	2.9	22.06	2.935	2.69	3.66	3.39	4.54	13.1	6.125	4.07	3.52	5.055	3.685	6.84	2.19	3.3	3.42	4.335	6.375	3.585	4.325	2.87	3.915	1.85	2.175	3.245	5.185	2.575	2.25	2.11	3.56	1.99	2.225	2.985
43.9491	3.58	4.68	3.035	9.27	6.605	2.87	23.75	2.79	2.655	3.545	3.215	4.74	13.575	6.005	4.095	3.57	4.925	3.615	6.56	2.21	3.41	3.97	4.12	6.465	3.575	4.44	2.89	3.81	1.82	2.185	3.255	5.3	2.645	2.35	2.12	3.6	2.02	2.275	3.265
44.1974	3.51	4.475	3.015	9.57	6.865	2.92	24.625	2.62	2.71	3.47	3.02	4.975	13.775	5.995	4.25	3.62	4.875	3.475	9.965	2.315	3.54	4.54	3.915	5.98	3.72	4.36	2.895	3.645	1.8	2.155	3.395	5.315	2.905	2.32	2.11	3.95	2.09	2.285	3.335
44.4457	3.24	4.3	2.92	9.71	6.615	2.935	25.09	2.545	2.835	3.45	2.885	5.505	14.255	6.195	4.53	3.585	4.915	3.49	11.255	2.43	3.66	5	3.65	5.51	4.14	4.34	2.91	3.39	1.84	2.155	3.615	5.36	2.995	2.27	2.14	4.26	2.12	2.295	3.41
44.694	3.22	4.045	2.89	9.47	6.215	2.95	25.285	2.56	2.92	3.51	2.875	5.885	14.655	6.765	5.01	3.565	5.19	3.535	7.635	2.4	3.83	5.21	3.465	5.07	5.01	4.33	3.01	3.22	1.85	2.095	3.675	5.37	2.95	2.18	2.23	3.995	2.23	2.305	3.59
44.9423	3.055	3.895	2.95	8.945	5.765	2.92	25.125	2.49	2.935	3.545	2.91	6.435	14.8	7.595	5.515	3.535	5.4	3.565	5.42	2.335	4.04	5.13	3.235	4.91	8.625	4.3	3.02	3.19	1.83	1.995	3.785	5.36	2.96	2.17	2.23	3.63	2.28	2.375	3.44
45.1906	2.98	3.765	2.94	7.78	4.88	2.9	24.345	2.445	2.965	3.445	2.93	7.16	14.735	8.28	6.075	3.665	5.465	3.565	4.635	2.335	4.41	5.155	3.175	4.8	7.96	4.36	3.07	3.125	1.87	2.035	3.86	5.375	2.98	2.22	2.285	3.26	2.33	2.295	3.43
45.4389	2.905	3.675	3.005	6.245	4.565	2.88	23.355	2.455	2.99	3.315	2.885	8.08	14.565	8.96	6.415	3.585	5.645	3.505	4.445	2.375	4.98	5.275	3.155	4.655	5.515	4.33	3.235	3.18	1.84	2.12	4.02	5.395	2.965	2.21	2.345	3.01	2.29	2.265	3.365
45.6872	2.94	3.725	2.99	5.375	4.17	3.02	22.265	2.5	3.01	3.29	2.905	8.67	14.01	9.855	6.125	3.515	5.715	3.525	4.365	2.325	5.93	5.475	3.205	4.6	4.085	4.34	3.225	3.07	1.87	2.13	4.125	5.435	2.925	2.23	2.445	3.11	2.24	2.295	3.385
45.9355	2.98	3.72	3.02	4.955	3.87	3.04	21.895	2.5	2.955	3.365	2.935	8.42	12.94	10.09	5.665	3.515	5.625	3.565	4.355	2.285	7.835	5.51	3.215	4.63	3.745	4.54	3.19	3.04	1.91	2.155	4.235	5.505	2.865	2.34	2.465	3.18	2.13	2.39	3.13
46.1838	3.015	3.61	2.965	4.935	3.505	3	21.975	2.47	2.88	3.51	2.885	7.47	11.5	9.645	5.08	3.62	5.495	3.605	4.285	2.285	10.855	5.48	3.235	4.65	3.56	4.705	3.185	3.105	1.91	2.205	4.49	5.535	2.855	2.27	2.545	3.39	2.11	2.37	3.09
46.4321	3.055	3.52	2.91	5.195	3.285	3.075	21.79	2.505	2.905	3.615	2.89	6.585	10.47	9.39	4.73	3.8	5.285	3.74	4.365	2.325	12.425	5.405	3.285	4.555	3.36	4.84	3.115	3.1	1.91	2.195	4.995	5.64	2.835	2.25	2.645	3.72	2.12	2.425	3.105
46.6804	3.245	3.48	2.875	5.035	3.245	3.32	21.86	2.545	2.965	3.69	2.865	6.14	9.98	9.695	4.775	3.78	5.01	3.85	4.385	2.295	10.83	5.04	3.385	4.495	3.32	4.905	3.2	3.25	1.91	2.185	5.635	5.695	2.745	2.3	2.755	4.27	2.05	2.38	3.13
46.9287	3.25	3.45	2.905	4.455	3.355	3.59	21.77	2.58	2.965	3.71	2.935	5.675	9.93	10.44	4.87	3.72	4.825	3.905	4.595	2.34	7.91	4.595	3.405	4.505	3.29	5.06	3.16	3.505	1.93	2.245	5.875	5.975	2.615	2.28	2.915	5.135	2	2.465	3.145
47.177	3.255	3.46	2.96	4.135	3.335	3.77	20.875	2.525	2.985	3.645	2.965	5.4	10.18	11.675	5.03	3.88	4.605	3.595	5.4	2.43	5.8	4.07	3.545	4.52	3.21	5.075	3.14	4.95	1.88	2.25	5.725	6.205	2.555	2.29	2.905	6.06	2.02	2.545	3.075
47.4253	3.435	3.57	3.03	4.06	3.365	4.165	17.725	2.485	3.005	3.615	2.945	5.21	10.06	13.03	5.2	4.075	4.455	3.62	6.785	2.425	4.505	3.975	3.565	4.565	3.23	5.065	3.06	7.745	1.86	2.185	5.76	6.905	2.375	2.255	2.985		2.05	2.6	3.135
47.6736	3.44	3.62	3.06	3.985	3.495	4.475	14.185	2.435	3.085	3.545	2.945	5.02	10	13.26	5.505	4.115	4.44	3.71	7.585	2.405	3.65	4.13	3.645	4.585	3.21	4.955	3.09	7.175	1.83	2.23	6.28	8.43	2.375	2.335	3.135		2.03	2.6	3.39
47.9219	3.38	3.575	3.15	3.855	3.755	4.96	11.275	2.43	3.115	3.41	2.985	4.95	9.92	12.14	5.91	4.095	4.925	3.79	7.515	2.41	3.365	4.44	3.875	4.72	3.175	4.865	3.21	5.505	1.85	2.275	6.915	9.86	2.345	2.265	3.285		2.045	2.595	3.5
48.1702	3.35	3.675	3.125	3.69	4.07	5.44	9.34	2.545	3.165	3.315	2.9	4.99	9.83	11.475	6.26	3.885	5.615	3.94	6.95	2.34	3.16	4.845	3.835	4.85	3.275	4.725	3.45	4.795	1.85	2.31	6.835	10.735	2.335	2.245	3.485		2.08	2.655	3.555
48.4185	3.25	3.645	3.21	3.595	4.32	6.05	8.4	2.535	3.135	3.245	2.96	5.135	10.04	12.325	6.62	3.73	6.015	4.22	6.855	2.345	3.13	5.25	3.905	5.155	3.295	4.515	3.495	5.145	1.87	2.275	6.06	11.34	2.305	2.235	3.665		2.09	2.84	3.685
48.6668	3.17	3.49	3.17	3.715	4.28	6.75	8.255	2.495	3.03	3.195	2.95	5.36	10.26	13.045	6.475	3.7	5.835	4.275	6.52	2.365	2.94	5.46	4.005	5.69	3.315	4.42	3.57	5.16	1.84	2.22	5.44	11.58	2.36	2.23	3.785		2.02	3.41	3.58
48.9151	3.06	3.38	3.1	3.795	4.15	7.835	8.55	2.48	3.035	3.185	3.01	5.555	10.26	13.685	5.84	3.76	5.345	3.84	5.795	2.325	2.96	5.535	4.115	6.235	3.415	4.515	3.555	4.78	1.83	2.2	5.09	10.555	2.39	2.21	4.205		1.99	3.745	3.565
49.1634	2.95	3.325	3.08	3.73	3.98	8.705	8.675	2.34	3.08	3.12	3.03	5.685	10.155	13.955	5.06	3.825	4.535	3.74	5.165	2.34	2.88	5.315	4.23	6.075	3.47	4.51	3.605	4.035	1.82	2.245	4.845	9.46	2.65	2.16	5.29		2.005	3.845	3.685
49.4117	2.835	3.355	3.16	3.64	3.865	8.925	8.56	2.41	3.23	3.305	3.115	6.025	9.815	12.685	4.41	3.965	4.025	3.735	4.845	2.35	2.745	4.895	4.36	5.625	3.605	4.3	3.685	3.435	1.83	2.195	4.635	8.91	2.8	2.13	8.155		2.07	3.625	3.745
49.66	2.825	3.415	3.175	3.9	3.8	7.845	8.54	2.415	3.355	3.56	3.445	6.565	9.15	10.375	4.1	4.025	3.61	3.89	4.785	2.395	2.74	4.335	4.67	5.355	3.51	4.205	3.785	3.01	1.83	2.26	4.675	8.905	2.745	2.12	10.75		2.07	3.685	3.925
49.9083	2.81	3.415	3.12	4.11	3.73	5.94	8.445	2.565	3.47	3.77	3.715	7.11	8.24	8.425	3.95	4.22	3.355	3.94	4.775	2.505	2.72	3.73	5.15	5.38	3.31	4.15	3.82	2.88	1.83	2.325	4.735	9.065	2.48	2.18	5.87		2.03	3.565	4.105
50.1566	2.835	3.21	3.09	4.145	3.64	4.52	8.065	2.675	3.365	3.89	3.875	7.38	7.19	7.125	3.895	4.245	3.195	4.095	4.755	2.445	2.68	3.23	5.765	5.49	3.24	4.195	3.955	2.81	1.83	2.285	4.875		2.32	2.34	3.51		2.06	3.355	4.19
50.4049	2.855	3.095	3.175	4.085	3.57	3.675	7.66	2.785	3.195	3.955	4.075	7.74	6.74	6.37	3.96	4.23	3.145	4.37	4.615	2.415	2.5	3.005	6.255	5.82	3.18	4.08	3.955	2.73	1.82	2.28	5.03		2.19	2.54	2.9		2	3.615	3.98
50.6532	2.815	3.14	3.18	3.965	3.655	3.205	7.33	2.705	3.125	3.895	4.415	8.305	7.69	5.885	4.025	4.095	3.075	4.59	4.195	2.425	2.495	2.955	6.465	5.84	3.195	3.955	4.02	2.61	1.82	2.32	5.22		2.2	2.66	2.795		1.96	4.645	4.205
50.9015	2.76	3.23	3.15	3.975	3.635	2.995	7.39	2.605	3.07	3.84	4.99	9.045	8.805	5.58	4.325	4.095	3.005	4.56	3.88	2.475	2.51	2.885	6.605	5.645	3.255	3.885	3.955	2.53	1.81	2.3	5.43		2.16	2.62	2.83		1.99	3.605	4.735
51.1498	2.76	3.605	3.19	3.835	3.68	2.835	8.155	2.475	3.01	3.71	5.85	9.705	9.58	5.375	4.58	4.035	3.035	4.495	3.82	2.535	2.5	2.84	6.66	5.565	3.28	3.82		2.51	1.8	2.26	5.7		2.2	2.47	2.895		2.02	2.935	4.29
51.3981	2.715	4.375	3.18	3.425	3.82	2.805	9.26	2.38	3.015	3.64	6.835	10.33	9.67	5.17	4.65	4.005	3.265	4.335	3.915	2.625	2.53	2.855	6.615	5.695	3.38	3.875		2.435	1.76	2.255	5.89		2.275	2.29	3.135		2.02	2.845	3.33
51.6464	2.635	5.475	3.23	3.06	3.93	2.92	10.55	2.355	2.98	3.59	7.515	10.58	9.105	5.03	4.57	3.95	3.655	4.045	3.79	2.735	2.49	2.895	6.655	5.965	3.42	3.755			1.8	2.345	5.84		2.265	2.26	4.475		2.01	2.865	2.755
51.8947	2.7	6.785	3.26	2.865	3.86	2.965	11.61	2.36	2.95	3.42	7.655	9.96	7.84	4.955	4.705	3.96	3.975	3.81	3.6	2.905	2.405	2.845	6.705	6.125	3.45	3.545			1.79	2.31	5.77		2.18	2.23	5.475		2	2.965	2.725
52.143	2.725	7.545	3.28	2.765	3.77	2.965	11.625	2.31	3.055	3.3	7.48	8.94	6.62	4.795	4.87	3.975	4.195	3.655	3.67	2.835	2.275	2.795	6.94	5.855	3.42	3.4			1.8	2.25	5.76		2.23	2.27	5.51		2.02	3.005	2.835
52.3913	2.645	7.44	3.32	2.815	3.51	3.065	10.13	2.295	3.21	3.23	6.99	7.98	5.9	4.69	4.78	3.91	4.185	3.665	3.88	2.85	2.285	2.765	7.49	5.525	3.49	3.385			1.77	2.26	5.39		2.245	2.425	5.165		2.03	3.08	2.89
52.6396	2.675	6.715	3.37	3.015	3.36	3.195	8.45	2.295	3.37	3.265	6.305	7.05	5.42	4.665	4.68	3.91	4.085	3.655	4.01	2.81	2.275	2.795	8.305	5.275	3.455	3.39			1.72	2.27	5.15		2.1	2.405	4.7		2.125	2.97	2.935
52.8879	2.63	5.93	3.43	3.185	3.12	3.525	7.22	2.355	3.41	3.545	5.615	6.51	5.37	4.625	4.465	3.98	3.775	3.635	4.27	2.735	2.385	2.795	9.32	5.225	3.4	3.415			1.77	2.27	4.94		2.195	2.235	4.82		2.095	2.93	2.93
53.1362	2.57	5.475	3.405	3.205	3	3.805	6.13	2.35	3.46	3.7	5.115	6.15	5.58	4.78	4.39	3.97	3.445	3.76	4.36	2.73	2.415	2.765	10.51	5.225	3.34	3.3			1.78	2.29	4.98		2.16				2.05	2.97	2.9
53.3845	2.55	5.925	3.315	3.255	2.89	4.13	5.61	2.29	3.545	3.66	4.765	6.01	5.795	4.75	4.25	3.93	3.185	3.905	4.435	2.78	2.275	2.735	11.545	5.28	3.275	3.26			1.78	2.28	4.79		2.07				2.07	2.98	2.89
53.6328	2.54	6.26	3.4	3.22	2.9	4.29	5.32	2.3	3.545	3.605	4.585	5.98	6.02	4.8	4.21	4.045	3.095	4.365	4.735	2.835	2.4	2.755	12.31	5.315	3.305	3.23			1.8	2.3	4.86		2.06				2.145	2.97	2.845
53.8811	2.6	6.39	3.47	3.21	2.88	4.465	5.07	2.33	3.575	3.595	4.315	6	6.38	4.715	4.2	4.14	3.075	5.03	5.305	2.845	2.355	2.745	12.53	5.4	3.275	3.23			1.78	2.265	4.91		2.04				2.2	2.88	2.725
54.1294	2.56	6.455	3.42	3.155	2.95	4.705	4.875	2.36	3.49	3.42	4.26	6.12	6.66	4.59	4.185	4.275	3.015	5.565	5.875	2.915	2.4	2.825	12.415	5.48	3.335	3.065			1.79	2.245	4.93		2.05				2.23	2.915	2.6
54.3777	2.56	5.925	3.46	3.085	2.98	5.07	4.87	2.43	3.38	3.325	4.205	6.21	6.95	4.56	4.19	4.415	2.97	6.055	6.22	3.075	2.41	2.805	12.11	5.48	3.275	2.845			1.85	2.245	4.76		1.98				2.4	2.895	2.695
54.626	2.58	5.23	3.5	3.01	2.91	5.39	4.79	2.43	3.305	3.27	4.215	6.21	7.06	5.17	4.25	4.56	2.87	6.23	6.44	3.25	2.42	2.805	11.7	5.54	3.275	2.745			1.89	2.31	4.705		2.015				2.68	2.94	2.81
54.8743	2.64	4.82	3.525	3.005	2.88	5.53	5.03	2.425	3.365	3.24	4.23	6	6.92	6.375	4.3	4.65	2.83	5.81	6.905	3.35	2.37	2.875	10.99	5.475	3.295	2.61			1.85	2.41	4.615		2.005				2.88	2.815	3.105
55.1226	2.62	4.47	3.715	3.01	2.86	5.78	5.42	2.4	3.44	3.16	4.29	5.91	6.56	7.545	4.32	4.78	2.83	5.355	7.675	3.25	2.385	3.025	9.85	5.505	3.275	2.56			1.85	2.4	4.485		2				3.25	2.865	3.15
55.3709	2.61	4.035	3.83	3.135	2.84	5.45	5.99	2.41	3.43	3.06	4.365	5.78	6.16	8.51	4.36	4.99	2.82	5.295	8.59	3.29	2.425	3.075	8.54	5.575	3.39	2.5			1.91	2.37	4.225		2.07				3.77	2.82	3.37
55.6192	2.58	3.825	3.905	3.325	2.79	5.125	7.21	2.485	3.41	3.1	4.485	5.83	5.75	9.125	4.39	5.22	2.82	5.125	9.165	3.455	2.39	2.875	7.49	5.63	3.59	2.55			1.88	2.375	4.06		2.085				4.46	2.935	3.69
55.8675	2.66	3.66	3.91	3.585	2.825	4.915	9.555	2.485	3.32	3.185	4.69	6.07	5.37	9.415	4.41	5.46	2.87	4.69	9.08	3.5	2.4	2.755	6.75	5.635	3.5	2.465			1.94	2.385	3.83		2.075				5.33	3.225	4.375
56.1158	2.685	3.36	3.92	3.99	2.825	4.67	13.165	2.565	3.125	3.245	4.88	6.51	5.185	9.09	4.48	5.785	2.89	4.265	8.335	3.44	2.285	2.685	6.39	5.79	3.265	2.46			1.97	2.525	3.73		2.015				6.31	3.525	5.055
56.3641	2.705	3.085	3.98	4.545	2.87	4.56	17.695	2.605	2.985	3.25	4.95	7.54	5.125	8.78	4.51	6.04	2.99	4.035	7.42	3.385	2.295	2.665	5.81	6.06	3.195	2.46			2.05	2.67	3.72		1.955				7.17	3.71	5.61
56.6124	2.695	2.935	4.095	4.72	2.8	4.74	22.725	2.56	2.9	3.235	5.235	8.885	5.18	8.655	4.65	6.44	3.04	4.06	6.6	3.315	2.385	2.735	5.355	5.75	3.175	2.455			2.14	2.78	3.685		1.905				7.38	3.945	5.56
56.8607	2.695	2.79	4.14	4.42	2.79	5.32	28.92	2.57	2.975	3.23	5.36	10.5	5.415	8.495	4.92	6.685	3.11	4.205	5.95	3.14	2.325	2.695	4.575	5.355	3.155	2.475			2.22		3.5		1.84				6.29	4.17	5.22
57.109	2.72	2.71	4.275	3.96	2.835	5.72	34.38	2.5	2.955	3.125	5.39	12.655	5.485	8.165	5.3	7.025	3.18	4.43	5.585	3	2.38	2.715	4.085	5.25	3.115	2.435			2.4		3.405		1.925				4.7	4.53	5.285
57.3573	2.77	2.645	4.185	3.5	2.8	5.655	36.415	2.535	2.94	3.1	5.38	14.84	5.335	7.485	5.5	6.995	3.12	4.57	5.285	2.915	2.44	2.725	3.745	5.105	3.085	2.43			2.49		3.185		1.88				3.57	4.865	5.41
57.6056	2.755	2.61	4.17	3.145	2.8	5.4	34.25	2.55	2.92	3.115	5.24	15.715	5.225	6.76	5.83	6.67	3.13	4.6	5.195	2.825	2.42	2.73	3.445	4.94	3.015	2.485			2.42		2.94		1.875				2.87	4.895	5.305
57.8539	2.755	2.6	4.095	3.05	2.81	5.435	27.65	2.67	2.97	3.235	5.265	14.46	5.105	6.295	6.21	6.33	3.01	4.425	5.115	2.74	2.43	2.78	3.325	4.585	3.015	2.61			2.365		2.86		1.925				2.56	4.525	5.09
58.1022	2.76	2.625	3.885	3.03	2.84	6.15	20.185	2.755	2.99	3.41	5.26	12.995	5.025	5.95	6.33	5.915	2.93	4.205	5.255	2.765	2.49	2.87	3.215	4.34	2.945	2.63			2.175		2.705		1.955				2.4	3.895	4.66
58.3505	2.735	2.63	3.845	3.295	2.835	6.405	14.03	2.795	3.015	3.815	5.22	11.98	5.04	5.55	6.39	5.815	2.855	3.94	5.5	2.735	2.51	2.86	3.165	4.165	2.885	2.56			2.105		2.665		1.845				2.34	3.555	4.04
58.5988	2.665	2.61	3.74	3.235	2.855	6.06	9.51	2.755	3.075	4.305	4.96	11.94	5.11	5.21	6.97	5.765	2.795	3.935	5.56	2.705	2.49	2.9	3.01		2.865	2.58			2.145		2.605		1.945				2.25	3.165	3.55
58.8471	2.675	2.61	3.74	3.04	2.85	5.51	6.79	2.7	2.99	4.515	4.865	12.395	5.265	4.99	8.2	5.705	2.87	3.94	5.87	2.76	2.605	2.89	2.855		2.785	2.615			2.185		2.635		1.97				2.17	2.96	3.34
59.0954	2.615	2.65	3.77	2.96	2.86	4.905	5	2.64	2.955	4.495	4.87	12.245	5.835	4.88	9.855	5.645	2.815	3.975	5.985	2.725	2.785	2.925	2.68		2.845	2.62			2.275		2.675		1.995				2.17	2.795	3.12
59.3437	2.6	2.61	3.66	3.02	2.91	4.58	4.035	2.7	2.94	4.175	4.92	11.175	6.805	4.79	11.28	5.54	2.685	4.055	6.01	2.66	2.745	2.915	2.625		2.835	2.7			2.275		2.645		1.97				2.11	2.86	2.995
59.592	2.57	2.65	3.63	2.93	3.06	4.42	3.67	2.73	2.915	3.985	4.78	9.885	7.615	4.76	11.745	5.395	2.71	4.065	6.125	2.695	2.62	2.925	2.61		2.825	2.745			2.235		2.69		1.935				2.12	2.825	2.935
59.8403	2.59	2.68	3.595	2.835	3.13	4.205	3.49	2.83	3.02	3.99	4.635	9.1	8.315	4.89	11.565	5.37	2.685	4.21	6.415	2.725	2.65	2.965	2.6		2.865	2.825			2.275		2.77		1.965				2.1	2.83	2.795
60.0886	2.61	2.68	3.655	2.855	3.12	4.125	3.3	2.865	3.01	3.87	4.615	8.695	9.145	4.89	11.82	5.33	2.6	4.365	6.98	2.715	2.81	2.995	2.435		2.875	2.85			2.31		2.77		2.015				2.08	2.77	2.775
60.3369	2.61	2.66	3.71	2.905	3.29	4.015	3.26	2.92	3.015	3.92	4.725	8.395	9.755	4.9	12.04	5.365	2.7	4.485	7.3	2.705	2.875	3.075	2.375		2.825	2.975			2.31		2.76		1.995				2.035	2.8	2.775
60.5852	2.61	2.67	3.685	2.915	3.535	4.09	3.25	3.025	3.175	3.85	4.895	8.74	9.765	5.08	11.2	5.3	2.74	4.405	7.69	2.745	3.1	3.045	2.275		2.775	3.01			2.42		2.77		2.055				2.045	3	2.74
60.8335	2.59	2.665	3.76	2.79	4.13	4.3	3.23	3.11	3.315	3.765	5.07	9.695	9.23	5.38	10.235	5.455	2.755	4.185	8.46	2.695	3.2	3.04	2.355		2.72	3.06			2.45		2.8		2.005				2.075	3.06	2.765
61.0818	2.61	2.715	3.71	2.58	5.04	4.615	3.19	3.135	3.415	3.865	5.355	10.785	8.71	5.6	9.74	5.665	2.755	4.135	9.18	2.685	3.27	2.94	2.36		2.695	3.14			2.485		2.89		2.06				2.09	2.87	2.795
61.3301	2.62	2.69	3.585	2.555	5.63	5.035	3.17	3.285	3.415	4.07	5.655	11.7	8.31	5.58	9.85	6.05	2.725	4.215	9.405	2.695	3.42	2.94	2.315		2.675	3.22			2.48		2.91		2.035				2.07	2.765	3.025
61.5784	2.6	2.68	3.575	2.435	5.785	5.39	3.24	3.25	3.3	4.32	5.74	12.045	7.655	5.69	10.755	6.22	2.73	4.335	8.695	2.71	3.425	2.91	2.345		2.665	3.36			2.495		2.92		2.095				2.11	2.74	3.175
61.8267	2.575	2.66	3.555	2.495	5.515	5.66	3.34	3.21	3.18	4.37	5.81	11.855	6.525	5.72	11.515	6.25	2.73	4.48	7.3	2.66	3.43	2.98	2.345		2.655	3.335			2.515		2.92		2.09				2.08	2.665	2.845
62.075	2.66	2.665	3.41	2.56	5.085	5.79	3.41	3.145	3.07	4.485	5.91	10.835	5.53	5.33	11.1	6.465	2.75	4.455	6.015	2.65	3.485	3.13	2.385		2.605	3.4			2.66		2.84		2.135				2	2.57	2.795
62.3233	2.65	2.645	3.315	2.51	4.775	6.02	3.45	3.135	2.94	4.43	6.06	9.645	5.11	5.03	11.06	6.435	2.8	4.425	5.49	2.735	3.645	3.18	2.355		2.6	3.435			2.66		2.795		2.155				1.98	2.74	2.755
62.5716	2.65	2.65	3.315	2.47	4.82	6.25	3.465	3.22	2.91	4.175	6.26	8.72	5.25	4.71	10.925	6.46	2.8	4.21	5.165	2.805	3.565	3.32	2.335		2.56	3.535			2.695		2.835		2.065				1.96	3.34	2.715
62.8199	2.6	2.66	3.265	2.47	5.03	6.645	3.34	3.315	2.88	3.99	6.505	8.02	5.335	4.45	9.695	6.51	2.77	4.1	4.93	2.805	3.615	3.565	2.445		2.56	3.53			2.675		2.905		2.05				1.98	5.095	2.82
63.0682	2.595	2.63	3.25	2.535	5.1	6.965	3.31	3.405	2.8	3.725	6.645	7.405	5.27	4.21	8.44	6.685	2.84	4.03	4.805	2.825	3.635	3.905	2.485		2.67	3.53			2.805		3.195		2.015				1.97	5.945	2.98
63.3165	2.555	2.72	3.21	2.495	5.165	7.355	3.39	3.405	2.84	3.655	6.615	6.835	5.465	4.08	7.77	6.86	2.905	4.055	4.61	2.85	3.725	3.975	2.505		2.705	3.75			2.825		3.395		1.99				1.93	5.23	3.095
63.5648	2.555	2.71	3.14	2.49	4.97	7.785	3.36	3.395	2.83	3.53	6.415	6.335	5.745	4.13	7.055	6.84	2.95	4.06	4.33	2.87	3.9	3.9	2.535		2.695	3.88			2.805		3.605		2.005				1.95	3.81	3.035
63.8131	2.55	2.77	3.075	2.515	4.83	8.17	3.37	3.345	2.81	3.49	6.37	5.825	5.68	4.17	6.67	6.75	2.935	4.11	4.09	2.865	3.87	3.825	2.525		2.74	4.14			2.82		3.725		2				1.99	3.235	3.03
64.0614	2.6	2.86	3.04	2.53	4.91	8.43	3.315	3.375	2.85	3.31	6.22	5.285	5.41	4.24	6.52	6.7	3.02	4.195	4.025	2.915	3.895	3.83	2.53		2.74	4.365			2.83		3.51		2.035				1.97	3.005	3.155
64.3097	2.55	3.05	3.03	2.465	5.375	8.545	3.3	3.465	2.86	3.21	6.26	4.85	5.47	4.24	6.495	6.68	3.12	4.33	3.99	3.015	3.92	3.855	2.515		2.705	4.605			2.795		3.02		2.03				1.92	2.865	3.31
64.558	2.58	3.53	3.035	2.42	5.905	8.315	3.31	3.475	2.84	3.03	6.23	4.7	5.885	4.415	6.89	6.6	3.23	4.395	3.94	3.085	3.98	3.885	2.545		2.715	4.855			2.815		2.785		2.015				1.87	2.715	3.36
64.8063	2.63	3.97	3.115	2.425	6.665	7.91	3.36	3.35	2.85	3.02	6.195	4.62	6.41	4.555	7.465	6.48	3.35	4.38	4.05	3.095	4.035	3.94	2.565		2.665	4.94			2.845		2.705		2.055				1.9	2.585
65.0546	2.57	4.36	3.16	2.445	7.23	7.345	3.37	3.32	2.95	2.99	6.275	4.58	6.525	4.855	7.96	6.47	3.465	4.41	4.045	3.155	4.07	4	2.585		2.675	4.89			2.88		2.705		2.07				1.88	2.545
65.3029	2.515	4.44	3.23	2.44	7.715	6.895	3.29	3.325	3.12	2.94	6.72	4.45	6.205	5.225	8.11	6.52	3.555	4.525	4.305	3.325	4.04	4	2.645		2.665	4.84			2.885		2.75		2.03				1.88	2.465
65.5512	2.515	4.03	3.29	2.59	8.44	6.515	3.33	3.245	3.22	2.975	7.26	4.39	5.78	5.525	7.915	6.45	3.715	4.65	4.725	3.405	4.13	3.965	2.615		2.715	4.63			2.925		2.755		2.05				1.86	2.435
65.7995	2.505	3.44	3.38	2.715	9.695	6.39	3.31	3.295	3.345	2.955	7.69	4.35	5.21	6.175	7.825	6.35	3.965	4.94	5.44	3.445	4.11	4.04	2.635		3.015	4.39			2.9		2.73		2.085				1.87	2.355
66.0478	2.555	3.155	3.405	2.86	9.945	6.35	3.395	3.34	3.37	2.84	7.55	4.38	4.84	7.535	8.085	6.29	4.515	4.985	6.14	3.43	4.18	4.035	2.665		3.195	4.145			2.92		2.75		2.02				1.85	2.295
66.2961	2.555	2.98	3.44	2.895	8.635	6.425	3.365	3.395	3.44	2.79	7.03	4.39	4.65	9.515	8.025	6.21	5.4	5.02	6.49	3.4	4.25	4.1	2.69		3.005	4.12			2.935		2.795		2.02				1.96	2.2
66.5444	2.6	2.83	3.33	2.835	6.63	6.615	3.435	3.375	3.64	2.705	6.205	4.61	4.145	12.06	7.94	6.16	6.22	4.905	6.38	3.455	4.24	4.03	2.74		2.95	4.315			2.905		2.815		2.08				2	2.145
66.7927	2.605	2.82	3.32	2.985	5.14	6.905	3.41	3.365	4.04	2.665	5.565	4.99	3.85	14.43	7.545	6.12	6.915	4.89	6	3.4	4.25	4.03	2.855		2.87	4.545			2.985		2.78		2.08				2	2.16
67.041	2.56	2.755	3.32	3.05	4.23	7.395	3.33	3.37	4.515	2.65	5.2	5.19	3.71	15.5	6.88	6.02	7.7	5.275	5.605	3.37	4.225	3.985	2.94		2.66	4.89			3.06		2.87		2.065				2.03	2.19
67.2893	2.49	2.72	3.39	2.96	3.61	7.875	3.215	3.385	5.055	2.77	5.02	5.36	3.675	14.945	6.48	5.84	8.925	6.095	5.33	3.38	4.19	4.025	3.035		2.61	5.56			3.115		3		2.1				2	2.21
67.5376	2.56	2.83	3.36	2.715	3.345	7.665	3.185	3.435	5.69	2.74	5.07	5.49	3.77	12.605	6.15	5.745	10.265	6.895	5.265	3.48	4.2	4.235	3.145		2.51	6.53			3.18		3.02		2.07				1.96	2.12
67.7859	2.585	2.91	3.3	2.565	3.16	6.605	3.145	3.54	6.435	2.79	5.36	5.35	3.925	9.86	5.845	5.61	11.48	6.265	5.265	3.46	4.18	4.375	3.235		2.48	7.48			3.305		3.1		2.06				1.9	2.14
68.0342	2.67	2.93	3.32	2.49	3.1	5.64	3.11	3.585	7.045	2.68	5.41	5.21	4.12	7.95	6.16	5.425	11.64	5.675	5.455	3.4	4.195	4.495	3.325		2.43				3.31		3.28		2.09				1.91	2.085
68.2825	2.655	2.93	3.45	2.54	3.015	4.865	3.12	3.61	7.17	2.64	5.33	5.13	4.27	6.66	6.985	5.3	10.725	5.81	5.645	3.49	4.25	4.73	3.325		2.4				3.235		3.46		2.05				1.93	2.105
68.5308	2.71	2.91	3.59	2.475	2.955	4.39	3.07	3.595	6.84	2.575	5.23	5.08	4.39	5.855	8.15	5.19	9.18	5.81	5.73	3.52	4.28	4.775	3.115						3.28		3.755		2.04				1.9	2.055
68.7791	2.735	2.85	3.66	2.525	2.935	4.295	3.075	3.565	6.53	2.55	5.05	5.075	4.45	5.29	9.045	5.105	7.805	6.08	5.92	3.575	4.01	4.59	2.965						3.37		4.215		2.115				1.87	2.035
69.0274	2.865	2.81	3.83	2.465	2.945	4.51	3.06	3.585	6.02	2.59	4.96	5.275	4.61	5.135	9.945	5.125	6.93	6.305	6.14	3.59	3.91	4.46	2.905						3.345		4.79		2.12				1.89	2.06
69.2757	2.985	2.88	3.99	2.525	2.895	4.95	3.145	3.495	5.38	2.6	4.75	5.775	4.755	5.015	11.585	5.205	6.755	6.505	6.025	3.6	3.82	4.36							3.35		5.545		2.13				1.9	2.025
69.524	3.145	2.88	4.11	2.49	2.86	4.91	3.185	3.46	4.82	2.595	4.58	6.195	4.825	5.14	14.11	5.315	6.555	6.52	5.79	3.825	3.77	4.355							3.325		6.365		2.265				1.89	2.045
69.7723	3.16	2.88	4.16	2.545	2.885	4.78	3.32	3.43	4.51	2.59	4.63	6.735	4.855	5.435	16.435	5.39	6.22	6.495	5.53	4.105	3.72	4.455							3.295		6.89		2.37				1.95	2.115
70.0206	3.305	2.9	4.29	2.72	2.875	4.535	3.34	3.4	4.34	2.57	4.8	7.355	4.905	6.39	16.885	5.415	5.795	6.305	5.355	4.395	3.69	4.42							3.26		6.77		2.56				1.96	2.115
70.2689	3.63	2.875	4.17	2.88	2.865	4.09	3.37	3.415	4.05	2.54	4.77	7.75	4.915	7.865	15.35	5.5	5.505	5.93	5.02	4.44	3.82	4.47							3.075		6.365		2.86				1.91	2.175
70.5172	4.245	2.81	4.08	3.07	2.8	3.655	3.37	3.475	3.92	2.54	4.67	7.685	5.01	8.67	12.94	5.565	5.38	5.58	4.66	4.38	4.03	4.35							2.91		5.825		3.03				1.95	2.225
70.7655	5.385	2.84	4.06	3.145	2.825	3.35	3.335	3.52	3.795	2.57	4.545	7.48	5.26	8.925	10.56	5.69	5.19	5.17	4.375	4.24	4.175	4.34							2.715				3.005				1.93	2.285
71.0138	6.485	2.81	4	3.105	2.975	3.15	3.345	3.525	3.79	2.53	4.555	7.5	5.52	9.01	8.38	5.79	5.035	5.02	4.145	4.275	4.015	4.3							2.665				3.035				1.94	2.345
71.2621	6.945	2.86	3.94	3.025	2.93	3.105	3.49	3.505	3.55	2.56	4.53	7.53	5.905	9.29	6.705	5.875	4.92	4.855	4.16	4.375	3.73	4.28							2.73				3.09				1.86	2.355
71.5104	6.475	2.88	3.88	2.9	2.9	3.095	3.365	3.64	3.32	2.53	4.48	7.43	5.975	8.59	5.74	5.86	4.89	4.67	4.08	4.245	3.57	4.105							2.68				3.03				1.91	2.395
71.7587	5.61	2.87	3.87	2.68	2.92	3.055	3.47	3.85	3.16	2.63	4.57	7.045	5.595	7.365	5.24	5.695	5.04	4.65	3.95	4.1	3.38	3.975							2.77				3				1.88	2.47
72.007	4.975	2.87	3.89	2.6	3.05	3.02	3.575	4.01	3.04	2.69	4.99	6.68	5.325	6.2	5.115	5.65	5.29	4.51	3.87	4.03	3.29	3.955							2.79				2.98				1.83	2.51
72.2553	4.405	2.94	3.95	2.5	3.09	3.03	3.535	4.115	2.95	2.8	5.695	6.34	5.425	5.73	5.045	5.885	5.3	4.42	3.845	4.1	3.29	4.135							2.85				2.9				1.92	2.645
72.5036	4.16	3.05	4	2.495	3.195	2.975	3.515	4.26	2.9	2.81	6.19	6.2	5.845	5.615	5.04	6.35	5.12	4.48	3.755	4.265	3.275	4.105							2.925				2.875				1.83	2.76
72.7519	4.12	3.21	4.01	2.425	3.275	3.03	3.525	4.5	2.93	2.79	6.62	6.23	6.645	5.83	5.465	6.88	4.79	4.45	3.82	4.25	3.195	4.065							2.865				2.87				1.88	2.95
73.0002	4.05	3.32	4.28	2.35	3.49	3.125	3.47	4.625	2.94	2.94	7.15	6.3	7.485	6	6.335	7.415	4.32	4.48	3.78	4.215	3.05	4.165							2.795				2.855				1.9	3.12
73.2485	3.98	3.21	4.6	2.37	3.76	2.995	3.5	4.725	2.94	3.12	7.79	6.31	7.985	5.9	7.455	8.3	3.86	4.52	3.9	4.1	2.95	4.255							2.885				2.85				1.88	3.475
73.4968	3.815	3	4.61	2.42	4.535	2.95	3.485	4.835	2.92	3.3	8.14	6.445	8.165	5.695	8.58	9.55	3.54	4.53	4.05	3.96	2.86	4.245							2.91				2.88				1.92	3.955
73.7451	3.77	2.85	4.55	2.37	5.52	2.97	3.61	5.055	2.86	3.46	8.05	6.71	8.015	5.295	9.405	10.435	3.285	4.62	4.215	3.945	2.82	4.335							2.98				2.94				2.01	4.565
73.9934	3.78	2.84	4.86	2.41	6.41	2.945	3.715	5.45	2.85	3.76	7.59	7.09	8.25	4.79	9.885	9.74	3.05	4.695	4.295	4.27	2.77	4.465							2.985				3.03				1.94
74.2417	3.68	2.8	5.615	2.38	6.465	2.915	3.94	6.525	2.87	3.93	6.76	7.61	9.21	4.49	9.37	8.53	3.005	4.91	4.42	4.665	2.765	4.625							2.885				3.07				1.91
74.49	3.78	2.68	5.95	2.33	5.86	2.86	3.92	8.19	2.86	4.09	5.97	8.19	11.155	4.415	8.45	7.515	2.96	5.295	4.53	5.175	2.66	5							2.875				3.01				1.95
74.7383	4.045	2.66	5.995	2.325	5.17	2.79	4.06	9.2	2.845	4.52	5.42	8.62	13.635	4.395	7.4	6.965	2.99	5.585	4.465	6.01	2.61								2.91				2.91				1.975
74.9866	4.285	2.64	5.825	2.4	4.6	2.83	4.365	8.665	2.925	4.89	5.06	8.8	14.92	4.47	6.58	6.93	2.915	5.78	4.465	7.21	2.52								2.92				2.82				2
75.2349	4.32	2.655	5.705	2.415	4.385	2.875	4.685	7.355	2.94	5.06	4.66	8.56	14.115	4.405	6.17	7.175	2.91	5.74	4.595	8.335	2.51								2.925				2.84				2.05
75.4832	4.34	2.655	6.05	2.35	4.41	2.975	5.3	6.415	3.04	4.77	4.36	7.97	11.755	4.335	5.7	7.51	2.89	5.515	4.735	9.165	2.46								2.905				2.82				2.1
75.7315	4.43	2.65	5.84	2.4	4.64	3.015	5.835	5.64	3.055	4.38	4.235	7.83	9.66	4.43	5.005	7.775	2.92	5.125	4.895	9.56	2.5								2.935				2.795				2.05
75.9798	4.58	2.605	5.62	2.375	5.2	3.085	6.385	5.22	3.025	4.04	4.155	7.87	8.53	4.54	4.36	8.085	2.93	4.685	5	9.46	2.44								3.075				2.705				2.005
76.2281	4.675	2.625	5.97	2.435	6.3	3.235	7.84	4.845	2.98	3.825	4.125	7.87	8.23	4.77	4.025	8.825	2.845	4.41	5.11	8.495	2.46								3.245				2.69				2.135
76.4764	4.53	2.66	6.08	2.38	7.78	3.365	9.855	4.595	2.96	3.71	4.15	7.73	7.84	5.015	3.8	10.425	2.875	4.23	5.635	7.56	2.475								3.175				2.69				2.02
76.7247	4.005	2.855	5.49	2.465	8.66	3.445	12.135	4.575	2.89	3.675	4.29	8	7.67	5.02	3.7	13.955	2.95	4.06	6.99	6.55	2.505								3.125				2.74				2.07
76.973	3.48	2.955	4.73	2.55	9.16	3.605	12.745	4.57	2.85	3.705	4.62	8.64	8.02	4.965	3.625	17.695	2.99	4.16	8.56	5.75	2.51								3.155				2.73				2.13
77.2213	3.14	3.075	4.21	2.69	10.415	3.83	11.07	4.7	2.8	3.81	4.92	9.46	8.375	5.035	3.585	20.575	2.945	4.17	10.095	5.245	2.54								3.22				2.705				2.08
77.4696	2.865	3.155	3.9	2.795	11.31	4.115	8.44	4.95	2.745	3.96	4.97	10.64	7.945	5.025	3.57	20.61	2.87	4.22	10.86	5.28	2.55								3.39				2.695				2.06
77.7179	2.77	3.16	3.83	2.895	10.77	4.865	6.32	4.9	2.74	4.12	4.98	11.025	6.465	4.85	3.49	20.99	2.96	4.435	9.81	5.59	2.58								3.585				2.81				2.12
77.9662	2.69	3.08	3.8	2.905	8.8	6.04	5.03	4.92	2.74	3.98	5.27	10.405	5.37	4.79	3.515	22.39	2.97	4.95	8.43	5.81	2.6								3.935				2.815				2.205
78.2145	2.61	3	3.85	3.035	6.885	6.96	4.34	5.03	2.75	3.605	5.67	10.01	4.61	4.75	3.675	21.735	3.03	5.4	7.48	5.815	2.6								4.505				2.815				2.365
78.4628	2.59	2.99	3.81	3.2	5.585	7.375	3.915	5.05	2.83	3.07	6.16	9.635	4.07	4.705	3.695	19.265	3.065	5.515	7.28	5.29	2.605								4.925				2.905				2.575
78.7111	2.6	3.04	3.72	3.725	4.795	7.015	3.72	5	2.845	2.745	6.73	9.275	3.84	4.665	3.695	17.265	3.175	5.215	7.18	4.645	2.7								5.485				2.975				2.68
78.9594	2.57	2.94	3.76	4.435	4.5	6.49	3.77	4.845	2.81	2.645	7.395	9.02	3.725	4.7	3.605	15.65	3.35	5.215	7.3	3.945	2.79								6.095				3.3				2.58
79.2077	2.56	3	3.75	5.325	4.295	6.225	3.86	4.525	2.86	2.62	7.84	8.59	3.805	4.87	3.625	14.35	3.76	5.235	6.97	3.39	2.8								6.595				3.975				2.41
79.456	2.58	3.1	3.78	6.085	4.065	5.88	4.075	4.29	2.94	2.61	8.21	8.195	3.905	5.25	3.505	12.345	4.365	5.82	6.575	3.095	2.82								7.075				4.635				2.26
79.7043	2.56	3.17	3.8	6.56	3.87	5.55	4.24	4.01	3	2.585	7.98	7.66	3.95	5.51	3.385	9.48	4.87	6.37	5.995	3	2.87								7.425				4.855				2.18
79.9526	2.63	3.21	3.82	6.365	3.87	5.315	4.36	3.96	3	2.595	7.88	7.09	4.01	5.485	3.305	7.03	4.95	5.86	5.76	3.015	2.945								7.635				4.775				2.13
80.2009	2.59	3.18	3.73	5.545	3.875	4.95	4.48	3.86	3.17	2.53	8.03	6.42	4.255	5.345	3.355	5.825	4.61	5.22	6.04	3.015	2.965								7.665				4.675				2.19
80.4492	2.55	3.14	3.82	4.575	4.01	4.56	4.43	3.74	3.35	2.54	8.335	5.77	4.245	5.11	3.415	5.385	4.585	4.675	6.795	2.94	3.075								7.38								2.23
80.6975	2.56	3.035	3.875	3.905	4.1	4.27	4.275	3.63	3.57	2.55	8.345	5.31	4.155	4.885	3.58	5.205	5.395	4.29	5.795	2.99	3.085								6.98								2.13
80.9458	2.58	3.01	3.975	3.82	4.185	4.215	4.1	3.57	4.24	2.54	8.085	4.93	4.35	4.99	3.65	5.085	6.43	4.14	5.34	2.98	3.195								6.715								2.11
81.1941	2.56	2.94	4.325	4.35	4.195	4.12	4.16	3.57	5.51	2.55	7.63	4.61	4.87	5.07	3.755	4.915	7.03	4.11	5.545	3.03	3.34								6.165								2.19
81.4424	2.6	2.87	5.085	5.17	4.33	4.08	4.35	3.54	7.01	2.59	7.265	4.67	5.495	4.93	3.805	4.735	6.725	4.09	5.97	3.04	3.45								5.74								2.295
81.6907	2.58	2.805	6.3	5.8	4.455	3.975	4.6	3.67	8.52	2.63	6.855	5.16	6.095	4.995	3.935	4.655	5.99	4.1	6.745	3.07	3.47								5.36								2.285
81.939	2.58	2.775	7.83	5.73	4.43	3.83	4.87	3.79	9.08	2.61	6.87	5.735	6.87	5.23	4.175	4.57	5.235	4.165	7.055	3.12	3.5								4.945								2.25
82.1873	2.64	2.71	8.75	5.36	4.135	4.04	4.97	3.95	8.575	2.63	7.345	5.88	7.295	5.445	4.46	4.46	4.725	4.11	6.825	3.02	3.655																2.295
82.4356	2.68	2.71	8.67	4.48	3.845	4.17	4.88	4.08	7.81	2.63	7.535	5.475	7.335	5.535	4.775	4.36	4.555	4.25	6.605	2.92	3.74																2.31
82.6839	2.79	2.81	7.82	3.94	3.645	4.15	4.81	4.1	6.79	2.65	6.73	5.045	7.145	6.28	5.155	4.54	4.905	4.54	6.77	2.98	3.8																2.31
82.9322	2.91	2.8	7	4.545	3.48	4.18	4.64	3.97	6.67	2.635	5.565	4.76	7.055	7.605	5.59	4.715	5.615	4.715	7.565	3.055	3.79																2.445
83.1805	3.09	2.76	6.47	5.45	3.545	4.18	4.7	3.89	7.18	2.645	5.02	4.675	7.39	9.515	5.855	4.87	5.83	4.83	7.185	3.015	3.79																2.615
83.4288	3.16	2.74	6.15	6.76	3.635	4.26	5	3.93	7.55	2.675	4.91	4.535	8.16	11.075	6.625	4.91	5.45	5	5.905	2.985	3.795																2.77
83.6771	3.3	2.75	5.72	8.57	3.635	4.355	5.32	4	7.535	2.635	4.75	4.37	9.295	11.43	8.045	4.955	4.795	5.4	5.605	2.945	3.895																2.915
83.9254	3.19	2.78	5.3	9.345	3.64	4.45	5.96	4.12	7.05	2.605	4.745	4.265	10.96	9.665	9.68	4.935	4.04	6.09	5.73	2.875	3.925																2.975
84.1737	2.98	2.76	4.995	9.645	3.61	4.41	6.36	4.32	6.92	2.585	4.745	4.22	12.6	7.665	10.9	4.865	3.52	7.2	5.96	2.875	4.04																3.065
84.422	2.83	2.655	4.86	8.43	3.5	4.17	6.47	4.4	7.805	2.65	4.745	4.24	13.235	6.335	11.16	4.825	3.345	8.51	6.735	2.825	4.1																3.275
84.6703	2.76	2.66	4.78	6.62	3.43	3.91	6.28	4.69	8.51	2.655	4.885	4.155	13.19	5.57	11.01	4.85	3.355	9.45	7.07	2.91	4.18																3.18
84.9186	2.75	2.66	4.56	5.865	3.47	3.69	5.72	5.05	8.075	2.63	5.085	4.05	12.72	5.32	10.59	4.965	3.3	9.315	7.52	3.045	4.145																2.92
85.1669	2.75	2.64	4.305	5.87	3.59	3.75	4.875	5.33	7.055	2.69	5.4	3.965	11.43	5.41	10.74	5.1	3.18	8.6	7.745	3.22	4.145																2.795
85.4152	2.84	2.62	4.185	6.435	3.75	3.92	4.34	5.78	6.755	2.75	5.46	4.015	10.51	5.495	10.9	5.19	2.94	7.975	7.655	3.65	4.325																2.69
85.6635	3.01	2.64	4.205	6.775	3.79	3.98	4.2	6.57	7.225	2.82	5.58	4.165	10.3	5.625	11.1	5.19	2.785	7.845	7.625	4.4	4.485																2.535
85.9118	3.17	2.63	4.11	7.015	3.69	3.92	4.55	7.84	7.765	2.91	5.23	4.35	10.795	6.05	11.275	5.29	2.795	7.905	7.815	5.13	4.335																2.45
86.1601	3.17	2.65	4.025	8.225	3.575	4.09	5.18	9.245	7.34	2.985	4.485	4.535	11.8	6.75	11.2	5.34	2.8	7.555	8.08	5.075	4.095																2.315
86.4084	3.19	2.7	3.96	7.825	3.315	4.45	5.73	10.69	6.115	3.09	3.9	4.645	13.165	7.88	10.57	5.345	2.875	6.765	8.225	5.205	4.075																2.275
86.6567	3.23	2.675	3.965	6.225	3.155	4.865	5.84	12.095	5.055	3.43	3.59	4.775	14.595	9.435	9.555	5.385	2.895	6.165	7.97	5.49	3.955																2.255
86.905	3.24	2.67	3.885	5.005	2.97	5.445	5.73	13.035	4.665	3.9	3.345	4.99	15.375	11.63	8.675	5.435	2.975	6.2	7.475	5.18	3.775																2.335
87.1533	3.5	2.615	3.895	4.355	2.92	5.97	5.43	13.9	5.05	4.37	3.205	4.965	15.28	14.695	8.195	5.42	2.93	6.795	7.135	4.605	3.615																2.385
87.4016	4.06	2.635	3.865	4.21	2.9	6.12	5.185	14.28	5.87	4.61	3.195	4.48	14.79	18.005	7.84	5.46	2.99	6.6	6.91	4.145	3.63																2.335
87.6499	4.72	2.63	3.715	4.11	2.895	5.815	4.945	13.555	7.135	4.51	3.175	4.01	15.645	21.225	7.565	5.47	3.07	5.935	6.58	3.78	3.58																2.405
87.8982	5.62	2.7	3.6	4.01	2.855	5.71	4.735	11.705	8.055	4.3	3.15	3.865	17.63	23.455	7.24	5.535	3.085	5.095	6.255	3.555	3.445																2.435
88.1465	6.4	2.74	3.69	3.955	2.855	6.135	4.59	9.78	8.215	3.96	3.165	3.695	20.61	24.625	6.875	5.765	3.085	4.445	6.005	3.365	3.445																2.465
88.3948	6.99	2.705	3.725	3.915	2.885	6.83	4.65	8.48	8.155	3.71	3.165	3.635	24.075	25.125	6.67	6.075	3.145	4.28	5.9	3.215	3.405																2.515
88.6431	7.64	2.7	4.01	3.875	2.835	7.12	4.595	8.02	7.125	3.67	3.125	3.635	25.775	24.91	6.405	6.22	3.155	4.335	5.83	3.155	3.405																2.465
88.8914	7.27	2.7	4.185	3.875	2.805	7.125	4.68	7.315	5.395	3.53	3.14	3.77	25.6	25.925	6.155	6.245	3.185	4.32	5.83	3.055	3.715																2.505
89.1397	6.29	2.67	4.405	3.555	2.785	7.17	5.12	6.16	4.225	3.46	3.21	3.92	24.605	27.405	5.865	6.3	3.315	4.38	5.885	3.105	3.745																2.51
89.388	5.13	2.67	5.145	3.315	2.835	7.96	5.905	5.09	3.91	3.54	3.29	4.07	22.95	28.995	5.695	6.52	3.335	4.6	6.085	3.125	3.565																2.57
89.6363	4.39	2.69	6.525	3.12	2.915	10.68	6.95	4.485	4.615	3.64	3.43	4.195	19.795	30.595	5.795	7.025	3.365	5.135	6.56	3.235	3.355																2.62
89.8846	4.045	2.8	8.1	3.085	2.855	13.06	8.17	4.17	5.805	3.68	3.47	4.48	16.71	33.33	6.405	7.625	3.495	5.965	6.74	3.25	3.325																2.8
90.1329	4.025	2.865	9.435	2.995	2.955	12.75	9.5	4.095	6.45	3.69	3.46	4.865	15.6	36.16	6.92	8.555	3.59	7.555	6.18	3.185	3.31																2.905
90.3812	4.5	2.97	10.295	2.965	3.145	10.865	10.97	4.12	6.58	3.86	3.49	5.09	15.26	36.96	7.54	10.11	3.565	9.815	5.67	3.125	3.31																2.875
90.6295	5.27	3.065	10.71	2.87	3.255	8.63	11.495	4.1	6.455	3.89	3.58	4.995	14.725	33.955	8.09	12.98	3.53	10.93	5.595	3.13	3.28																2.85
90.8778	6.075	3.045	10.29	2.82	3.245	7.01	11.405	4.08	6.675	3.965	3.765	4.88	13.835	28.11	8.23	15.52	3.65	11.47	6.32	3.125	3.185																2.885
91.1261	6.8	3.025	9.235	2.87	3.245	6.615	11.4	4.16	7.25	3.855	4.005	4.66	11.565	22.145	8.1	16.695	3.775	12.415	6.95	3.1	2.95																2.915
91.3744	8.035	3.015	8.18	2.81	3.235	7.515	11.215	4.3	7.595	3.5	4.105	4.525	9.575	17.21	7.83	16.635	3.905	13.19	6.795	3.2	2.785																3.035
91.6227	9.765	2.965	7.45	2.81	3.23	8.605	10.92	4.255	7.85	3.25	4.1	4.76	8.345	13.565	7.395	15.485	4.16	13.085	6.01	3.3	2.705																3.295
91.871	11.375	3.085	6.73	2.76	3.29	9.205	10.775	4.015	7.77	3.025	4.25	5.11	7.14	10.92	7.155	13.67	4.27	11.9	5.265	3.32																	3.515
92.1193	11.97	3.32	5.95	2.595	3.39	9.095	11.37	4.03	7.415	2.935	4.44	5.375	6.235	9.205	7.325	11.865	4.49	10.77	4.99	3.545																	3.935
92.3676	11.37	3.535	5.43	2.53	3.41	8.675	12.925	4.22	7.03	2.87	4.91	5.355	5.55	8.045	7.745	11.015	4.635	9.98	4.81	3.91																	4.4
92.6159	10.14	3.745	5.26	2.44	3.64	8.025	14.565	4.735	6.755	2.87	5.365	5.325	5.35	6.775	8.45	10.5	4.83	10.315	4.605	4.55																	5.17
92.8642	8.72	3.965	5.44	2.435	3.83	7.72	15.335	5.355	6.205	2.99	5.855	5.03	5.195	5.84	9.385	10.405	5.075	10.425	4.55	5.125																	5.53
93.1125	7.21	4.02	5.81	2.395	3.97	7.64	15.04	5.975	5.65	3.21	6.28	4.935	5.135	5.365	10.99	10.47	5.25	10.405	4.58	5.19																	5.525
93.3608	6.08	4.055	6.32	2.455	4.295	7.975	13.97	6.245	5.315	3.41	6.67	4.625	5.15	5.025	13.245	10.645	5.29	9.75	4.555	5.24
93.6091	5.72	4.055	7.055	2.535	4.545	8.53	12.3	6.085	5.035	3.47	6.825	4.535	5.01	4.92	15.535	10.685	5.1	9.115	4.585	5.09
93.8574	6.035	4.235	7.925	2.515	4.605	8.955	10.915	5.605	4.905	3.45	6.665	4.485	4.66	4.71	18.13	10.775	5.055	9.31	4.555	4.83
94.1057	6.685	4.665	9.345	2.575	4.855	8.59	10.13	4.97	4.745	3.31	6.47	4.7	4.295	4.56	20.91	10.96	4.95	9.69	4.535	4.92
94.354	7.045	5.47	10.995	2.525	5.455	8.13	9.55	4.315	4.655	3.205	6.46	4.925	4.105	4.51	21.935	11.18	4.88	9.96	4.62	5.065
94.6023	7.315	6.435	12.44	2.56	6.215	8.175	9.085	3.965	4.915	3.11	6.625	5.095	3.945	4.565	20.64	11.72	4.87	8.695	4.69	5.115
94.8506	7.535	7.175	13.14	2.67	7.255	8.255	9.15	3.81	5.245	2.93	6.335	5.25	3.895	4.54	18.25	12.245	5.215	7.73	4.745	5.4
95.0989	8.955	7.185	13.43	2.925	8.485	8.4	9.1	3.715	5.785	2.865	6.045	5.385	3.805	4.61	15.755	13.045	5.59	7.635	4.79	5.795
95.3472	12.6	6.73	13.795	3.195	9.25	8.66	8.89	3.78	6.415	2.825	6.21	5.355	3.735	4.58	14.605	13.815	6.125	8.18	4.81	6.65
95.5955	16.9	5.96	13.84	3.64	9.245	8.865	9.05	3.85	7.11	2.795	6.505	5.29	3.98	4.64	14.72	14.63	6.905	7.92	4.87	8.24
95.8438	20.945	5.15	13.97	3.535	9.15	9.02	9.71	4.04	7.83	2.8	6.745	5.33	4.225	4.965	15.1	14.55	7.69	7.275	5.14	9.765
96.0921	21.875	4.505	13.345	3.51	8.78	8.795	11.755	4.28	8.39	2.855	6.8	5.555	4.635	5.295	15.09	13.5	8.24	6.455	5.54	10.835
96.3404	19.67	3.95	11.83	3.55	8.48	8.57	16.34	4.48	8.95	2.88	6.49	5.72	5.56	6.165	15.91	13.045	8.44	5.765	6.095	12.41
96.5887	15.74	3.665	10.59	3.37	7.8	8.375	20.475	4.73	9.375	2.86	6.055	5.86	6.765	7.585	16.995	13.865	7.93	5.3	6.805	13.165
96.837	12.015	3.485	9.535	3.185	7.115	8.66	20.315	4.84	9.435	2.905	5.625	5.96	8.67	9.53	15.935	15.13	6.995	5.075	7.51	12.93
97.0853	8.98	3.505	8.82	3.29	6.345	9.635	16.83	5.03	9.445	2.97	5.28	6.59	10.65	11.96	12.855	17.385	6.22	5.035	8.085	13.475
97.3336	6.745	3.525	8.7	3.805	5.835	11.18	13.39	5.12	9.285	3.02	5.03	7.31	11.61	14.54	10.205	18.84	5.775	4.935	8.95	15.065
97.5819	5.51	3.535	8.705	5.28	5.665	12.365	10.845	4.65	8.54	3.02	5.205	7.61	11.425	16.265	8.59	18.87	5.535	4.81	11.53	15.97
97.8302	5.19	3.585	8.435	7.665	5.625	12.37	8.925	4.15	7.805	3.145	5.91	7.3	9.925	16.38	7.67	17.785	5.445	4.745	16.6	15.285
98.0785	5.195	3.775	8.115	7.92	5.72	11.64	7.82	3.795	7.36	3.255	6.345	6.85	8.26	15.605	7.23	17.715	5.62	4.665	22.555	13.25
98.3268	5.34	3.7	7.605	5.34	6.02	10.85	7.19	3.625	7.045	3.355	6.625	6.59	7.035	14.925	7.24	21.21	6.085	4.665	26.755	10.89
98.5751	5.335	3.62	6.765	3.75	7.05	10.105	7.42	3.685	7.005	3.48	6.665	6.555	6.13	15.565	7.44	27.315	6.47	4.595	27.415	9.59
98.8234	5.22	3.71	5.825	3.63	8.905	9.435	7.87	3.935	6.89	3.72	6.715	6.76	5.295	17.25	7.595	32.64	6.485	4.65	25.075	9.665
99.0717	5.4	3.745	5.195	4.03	11.33	9.125	8.535	4.025	6.525	4.14	7.555	6.69	4.75	19.395	7.58	34.26	6.35	4.615	21.36	10.345
99.32	5.835	3.84	4.765	4.21	13.445	9.335	9.42	4.005	6.015	4.98	9.01	6.51	4.42	21.075	7.65	31.785	6.09	4.725	17.72	10.62
99.5683	7.035	4.17	4.785	4.02	14.245	9.795	9.565	3.895	5.745	6.27	10.43	5.875	4.255	22.485	8.42	27.705	6.14	4.765	14.39	10.02
99.8166	8.525	4.96	4.985	3.95	13.005	11.175	9.245	3.975	5.605	7.37	11.59	5.095	4.4	23.895	9.415	23.285	6.675	4.715	11.755	9.2
100.065	8.945	5.93	4.83	4.085	11.28	13.24	8.54	4.16	5.725	7.73	13.17	4.525	4.75	24.31	10	20.835	7.455	4.69	10.195	8.55
100.313	8.64	6.415	4.56	4.335	10.52	15.415	8.185	5.105	5.77	7.605	13.865	4.235	5.06	22.605	10.185	20.13	8.415	4.7	9.155	8.055
100.561	8.04	6.575	4.08	4.535	10.44	16.62	8.115	5.94	5.85	6.85	13.265	4.15	5.31	21.235	10.325	20.995	9.395	4.64	8.555	7.86
100.81	7.47	6.115	3.81	4.745	11.095	16.37	8.28	5.815	6.6	6.47	11.625	4.075	5.47	22.605	10.105	23.675	10.055	4.71	8.6	7.785
101.058	7.35	5.095	3.55	5.14	12.21	14.89	8.255	5.105	7.49	6.475	10.025	4.12	5.775	24.945	9.415	27.15	10.185	4.78	8.985	7.76
101.306	6.915	4.435	3.505	5.97	13.3	13.225	8.19	4.83	8.465	6.405	10.015	4.06	6.55	30.035	8.55	29.21	9.84	4.875	9.295	7.47
101.555	5.985	4.155	3.585	7.07	14.1	11.925	8.085	5.155	9.11	6.825	10.65	3.95	8.06	34.11	8.18	30.445	9.365	4.975	9.705	7.33
101.803	5.12	4.1	3.665	8.38	13.405	11.27	8	5.515	9.015	7.28	11.2	3.94	8.945	34.36	8.235	31.405	8.855	4.93	10.63	7.535
102.051	4.27	4.15	3.82	10.22	12.11	11.485	7.94	5.91	8.175	7.66	10.95	3.84	8.77	33.125	8.98	30.74	8.645	4.965	11.325	7.59
102.3	3.81	4.33	4.135	11.1	11.085	12.27	8.135	6.48	7.265	7.875	10.925	3.72	8.01	32.375	11.04	31.045	8.515	5.01	10.86	7.765
102.548	3.77	4.185	4.395	11.085	10.145	12.69	8.14	6.78	6.3	7.42	10.62	3.63	7.25	29.64	14.38	32.795	8.92	5.115	9.83	7.865
102.796	3.88	3.87	4.325	10.46	9.72	12.26	7.905	6.52	5.335	6.115	10.75	3.5	7.195	25.24	17.1	33.195	9.945	5.275	9.595	8.025
103.044	3.74	3.7	4.245	9.23	9.735	11.34	7.98	5.905	4.605	5.26	10.605	3.315	8.325	21.275	18	26.57	10.51	5.515	9.815	8.02
103.293	3.61	3.59	4.425	7.53	9.655	10.52	8.195	5.74	4.14	5.06	9.3	3.345	10.685	18.755	19.685	20.645	10.23	5.85	10.225	7.805
103.541	3.51	3.58	4.425	6.55	9.515	9.71	8.355	6.125	3.695	5.335	7.645	3.36	13.97	15.775	20.87	18.365	9.695	6.21	10.585	7.385
103.789	3.29	3.62	4.345	5.925	9.485	8.75	8.74	6.875	3.4	5.85	6.355	3.445	16.83	13.465	21.515	16.985	8.945	6.625	11.325	6.81
104.038	3.305	3.51	4.255	5.61	9.58	7.97	9.005	8.015	3.4	6.27	5.15	3.605	18.48	12.315	20.445	14.545	8.27	6.68	11.755	6.3
104.286	3.725	3.56	4.255	5.71	9.645	7.43	8.8	9.185	3.65	5.595	4.24	3.725	18.555	11.8	17.96	11.365	7.97	6.705	12.44	6
104.534	4.165	3.77	4.375	6.465	9.565	7.075	8.39	10.35	4.06	4.535	3.8	3.675	17.66	11.475	16.4	9.08	7.56	6.815	13.51	5.78
104.783	4.54	4.11	4.735	7.935	9.505	6.97	7.915	11.455	4.625	3.75	3.68	3.515	16.42	10.675	16.485	7.88	7.525	6.805	14.125	5.36
105.031	4.88	4.67	5.095	8.23	8.83	7.35	7.45	12.68	5.3	3.2	3.56	3.455	14.65	9.925	16.69	7.175	7.67	6.78	14.47	5.145
105.279	4.895	5.26	5.235	7.485	8.085	7.715	7.145	14.48	5.89	2.93	3.485	3.395	12.82	9.65	16.105	6.84	7.665	7.295	13.9	5.22
105.528	4.435	5.55	5.235	6.58	7.47	8.055	6.91	16.28	6.125	2.78	3.44	3.415	11.155	9.83	14.545	6.61	8.045	8.245	13.04	5.235
105.776	3.91	5.36	5.02	5.77	7.44	8.695	6.73	17.28	6.095	2.75	3.515	3.335	10.575	10.195	13.74	6.39	8.325	9.94	12.11	4.98
106.024	3.715	5.07	4.69	5.01	7.28	8.975	6.645	17.625	6.205	2.68	3.805	3.455	10.87	10.505	15.435	6.365	8.595	11.195	11.405	5.04
106.272	3.735	5.02	4.28	4.53	7.41	9.07	6.615	17.925	6.36	2.64	4.195	3.76	11.715	10.49	19.355	6.42	9.11	11.545	11	5.75
106.521	4.22	4.87	3.88	4.535	7.915	9.48	6.645	17.455	6.54	2.67	4.645	4.255	12.83	10.36	23.99	6.31	9.9	10.955	10.61	6.765
106.769	5.335	4.735	3.58	5.085	8.265	9.82	6.71	16.435	6.73	2.67	4.845	4.45	12.685	10.475	26.535	6.185	10.36	10.405	10.3	7.94
107.017	7.3	4.61	3.55	5.72	8.78	9.85	6.875	15.46	6.755	2.77	4.715	4.355	11.895	10.675	24.37	6.025	10.985	9.495	9.52	9.305
107.266	10.215	4.47	3.69	6.26	9.11	9.485	7.455	14.43	6.445	2.79	4.415	3.665	11.295	10.985	19.69	6.075	11.585	9.035	8.835	9.81
107.514	12.595	4.505	4.12	6.735	9.045	8.675	8.385	13.795	6.065	2.88	4.075	3.09	10.84	11.27	15.36	6.005	11.91	9.015	8.65	8.805
107.762	12.91	4.465	4.73	7.52	9.105	8.035	10.005	13.35	5.665	2.93	3.75	2.95	10.345	11.44	12.61	6.04	11.89	9.41	9.58	7.37
108.01	11.77	4.4	5.445	7.745	9.49	7.715	12.58	12.935	5.525	2.84	3.47	2.995	10.045	10.88	10.86	6.065	11.66	9.875	10.775	6.125
108.259	9.05	4.595	5.835	7.345	10.255	7.72	16.585	12.525	5.735	2.74	3.315	2.915	10.24	10.43	10.205	6.33	11	9.475	12.34	5.355
108.507	6.79	4.945	6.175	7.395	10.965	8.01	20.58	11.885	5.915	2.65	3.315	2.93	10.325	10.78	10.47	6.57	9.45	9.165	13.91	5
108.755	5.92	5.505	6.495	7.005	11.23	8.305	23.08	11.215	6.105	2.58	3.315	3	10.97	11.24	10.915	7.1	7.985	9.38	14.88	5.005
109.004	5.39	6.28	6.57	6.28	10.59	8.405	25.315	10.475	6.34	2.5	3.365	3.055	12.585	11.385	11.35	7.7	7.085	10.35	14.515	5.11
109.252	5.38	7.45	5.985	5.49	9.375	8.305	29.155	9.72	6.445	2.475	3.385	3.17	15.035	11.62	11.985	8.595	6.67	12.125	13.725	5.185
109.5	5.575	9.71	4.97	5.46	7.995	8.165	34.535	9.06	6.39	2.46	3.495	3.145	17.35	11.48	12.165	9.475	6.335	16.17	13.19	5.17
109.749	6.01	12.97	4.55	6.265	6.67	7.975	38.68	8.395	6.475	2.5	3.715	3.255	19.155	11.355	12.12	10.075	6.145	21.12	13.05	4.965
109.997	6.54	16.845	4.65	8.01	5.79	7.74	38.12	7.78	6.685	2.49	4.225	3.375	21.535	12.745	11.735	10.845	6.24	23.78	12.75	4.95
110.245	6.93	20.785	4.88	11.18	4.955	7.56	33.46	7.39	6.77	2.48	4.905	3.5	25.42	13.775	11.315	11.63	6.295	23.225	12.47	4.98
110.493	7.045	23.95	5.045	14.375	4.37	7.125	29.705	7.185	6.6	2.48	5.545	3.74	27.725	12.155	11.195	11.61	6.67	22.18	12.66	5.23
110.742	7.23	26.77	4.705	15.83	4.04	6.745	26.535	6.95	6.315	2.48	6.27	4.015	26.475	10.225	11.04	10.575	7.1	22.45	13.635	5.93
110.99	7.665	28.075	3.935	15.815	3.86	6.89	22.32	7	6.05	2.51	6.55	4.235	21.635	9.39	10.97	9.22	7.675	23.895	14.5	6.46
111.238	8.75	27.435	3.395	13.81	3.78	7.13	18.88	6.875	5.875	2.5	6.33	4.455	15.595	9.61	11.11	8.17	7.895	24.455	15.53	6.545
111.487	9.44	25.595	3.235	11.56	3.64	7.44	17.58	6.405	5.92	2.48	6.1	4.73	12.28	11.02	11.415	7.755	7.59	23.635	16.175	6.535
111.735	8.51	21.57	3.095	9.925	3.46	7.77	17.515	5.885	6.395	2.53	6.675	4.9	11.245	13.815	11.7	7.685	7.41	21.235	15.71	6.47
111.983	7.12	17.5	3.115	8.625	3.54	7.515	17.555	5.65	7.385	2.53	8.08	4.66	10.96	17.365	12.045	7.84	7.61	17.79	14.28	6.355
112.232	6.445		3.205	7.935	3.735	6.875	17	5.635	8.81	2.54	10.04	4.36	11.095	20.08	12.53	8.245	7.465	14.72	12.685	6.32
112.48	6.23		3.27	7.685	3.785	6.4	15.525	5.775	10.055	2.56	11.75	4.11	10.69	20.875	13.445	8.605	6.785	13.2	11.26	6.38
112.728	6.085		3.27	7.34	3.625	6.085	14.035	5.99	10.46	2.58	12.595	4.17	10.29	19.445	14.435	8.855	6.095	12.9	10.565	6.77
112.977	6.275		3.45	7.215	3.36	5.795	12.335	6.17	10.23	2.59	13.145	4.495	9.72	17.29	14.19	9.125	5.65	13.295	10.185	6.98
113.225	6.735		3.59	6.98	3.14	5.795	10.605	6.5	9.675	2.64	13.315	4.515	9.24	17.205	12.235	9.64	5.57	13.19	10.105	7.255
113.473	7.03		3.965	6.74	3.045	6.095	9.39	7.54	9.095	2.67	12.845	4.38	8.925	20.315	10.205	9.965	5.545	10.65	10.315	7.79
113.721	7.01		4.435	6.22	2.95	6.92	8.87	8.995	8.455	2.82	12.01	4.39	9.26	23.695	9.215	9.585	5.855	8.46	10.74	8.765
113.97	6.59		4.86	5.485	3.07	7.905	8.6	9.755	7.995	3.07	11.565	4.55	9.5	25.17	9.46	8.845	6.435	7.845	11.2	10.035
114.218	6.75		5.275	4.89	3.3	9.015	8.83	10.345	7.895	3.56	11.25	4.79	9.355	23.595	10.515	8.5	6.71	7.535	11.595	11.005
114.466	6.73		5.67	4.41	3.48	9.975	9.925	11.125	8.02	4.15	10.845	5.12	9.455	20.13	12.1	8.85	6.635	6.885	11.905	11.31
114.715	6.87		6.465	4.23	3.79	10.595	13.67	11.875	7.995		10.545	5.64	9.845	18.4	14.025	9.54	6.595	6.295	12.355	10.73
114.963	7.39		7.3	3.93	3.995	11.22	18.15	12.96	7.53		10.9	6.19	10.135	18.43	16.21	10.255	6.675	6.065	13.04	9.005
115.211	7.94		7.53	3.87	4.06	11.445	20.87	14.36	6.815		11.65	6.83	10.18	18.765	19.23	12.23	6.655	6.22	13.745	7.21
115.46			6.775	3.9	4.11	11.585	19.97	15.69	6.22		12.275	7.58	10.68	19.34	21.49	14.65	6.895	6.37	15.05	5.79
115.708			6.17	3.925	4.215	11.415	17.65	16.935	5.91		13.05	8.545	11.385	18.855	22.225	15.6	7.51	6.155	16.575	4.805
115.956			5.525	4.09	4.16	11.095	14.86	17.91	5.645		13.255	9.465	12.205	16.025	22.625	16.525	7.93	6.085	18.145	4.28
116.204			5.03	4.3	4.165	10.945	12.42	18.595	5.485		13.165	9.755	13.485	12.38	23.3	21.085	7.94	7.12	19.41	3.99
116.453			4.605	4.92	4.315	10.22	10.825	18.96	5.51		12.775	9.335	15.135	9.52	24.355	27.725	8.33	8.745	19.24	3.88
116.701			4.525	5.715	4.745	8.805	9.955	18.795	5.76		11.86	8.345	16.205	7.61	25.925	24.98	10.26	7.725	18.145	3.955
116.949			4.66	6.055	5.41	7.385	9.59	18.665	6.045		11.325	7.095	15.585	6.67	28.68	15.15	12.925	6.005	16.52	4.015
117.198			4.785	6.01	6.04	6.635	9.435	19.04	6.155		10.805	6.09	13.605	6.235	30.01	10.83	15.22	4.765	14.235	4.115
117.446			4.43	5.735	6.38	6.43	9.575	19.585	6.225		10.135	5.28	11.15	5.965	29.96	8.125	16.705	4.315	12.075	4.235
117.694			3.99	5.28	6.785	6.495	9.82		6.145		9.27	4.78	9.895	6.03	30.245	7.88	17.3	4.11	10.185	4.61
117.942			4.01	4.9	7.105	6.645	10.04		6.175		8.075	4.46	9.925	6.185	31.965	9.93	17.75	4.34	8.66	5.395
118.191			4.19	4.74	7.67	7.03	10.525		6.38		7.24	4.19	9.56	6.475	32.41	14.08	17.555	4.76	7.715	6.315
118.439			4.96	4.555	8.255	7.99	11.195		6.77		6.825	4.1	9.47	6.935	30.73	19.015	16.37	5.215	7.22	7.64
118.687			5.3	4.605	8.54	9.425	12.37		7.46		6.415	4.1	9.27	7.65	27.9	20.44	15.325	5.665	7.3	8.515
118.936			4.39	4.755	8.265	10.47	15.475		8.735		6.37	4	8.68	8.81	24.54	20.11	14	6.495	7.765	9.75
119.184			3.65	4.745	7.935	10.425	22.1		9.94		6.65	3.89	8.465	10.265	21.84	19.425	12.53	8.18	8.505	7.205
119.432			3.495	4.795	7.38	9.295	30.74		10.835		6.53	3.86	8.305	11.4	19.81	22.61	11.13	10.465	9.1	4.995
119.681			3.375	5.205	6.68	7.855	37.64		10.86		6.285	3.975	7.785	12.425	18.775	27.895	9.84	12.395	9.705	4.33
119.929			3.205	6.07	5.935	6.53	41.89		10.165		5.875	4.11	7.585	13.16	19.075	26.98	8.93	14.115	12.065	4.63
120.177			3.185	7.51	5.635	5.535	28.48		8.71		5.375	4.245	7.385	13.555	20.97	22.62	8.595	13.755	12.67	5.17
120.425			3.105	9.135	5.51	5.21	11.6		6.575		4.92	4.485	7.9	13.19	24.96	19.295	8.465	11.325	10.375	5.215
120.674			3.055	10.59	5.52	5.55	60.17		5.415		4.3	4.775	8.69	12.375	29.74	16.28	8.345	9.685	8.815	5.2
120.922			3.115	11.64	5.74	6.33			4.45		3.935	4.875	9.565	11.17	31.935	14.43	8.44	11.655	7.895	5.285
121.17			3.035	12.205	6.38	7.395			3.705		3.655	4.79	10.9	10.395	33.535	13.885	8.405	12.195	7.125	5.635
121.419			3.09	12.29	6.79	8.29			7.4		3.58	4.375	11.66	9.875	34.2	14.92	8.395	10.02	6.59	6.09
121.667			3.155	12.07	7.21	9.19			6.675		3.44	3.895	12.02	9.515	31.82	17.88	8.415	7.46	6.48	6.545
121.915			2.97	11.59	7.475	9.9					3.355	3.58	11.395	9.515	30.895	20.145	8.565	5.22	6.37	6.485
122.164			2.865	11.1	8.055	9.945					3.44	3.31	11.45	9.845	33.445	21.79	8.85	4.36	6.32	6.355
122.412			2.755	10.59	8.685	10.405					3.615	3.235	11.955	11.025	34.875	26.385	8.775	4.095	6.085	5.895
122.66			2.74	10.175	9.48	11.125					3.745	3.175	11.895	13.965	34.37	26.285	8.445	3.855	5.935	5.55
122.909			2.75	9.685	10.435	11.375					3.86	3.095	11.35	17.665	32.575	22.62	8.015	3.775	5.88	5.345
123.157			2.73	9.31	11.04	10.455					3.91	3.095	10.925	20.235	28.72	19.64	7.255	3.74	5.82	5.12
123.405			2.64	8.845	11.52	9.86					3.645	3.245	10.95	20.41	22.8	18.085	6.225	3.715	5.835	5.015
123.653			2.65	7.94		10.155					3.52	3.33	11.83	19.065	17.805	16.215	5.3	3.825	5.915	4.935
123.902			2.76	7.125		11.105					3.705	3.57	13.335	17.395	15.005	10.36	4.825	3.705	5.95	4.79
124.15			2.755	6.23		12.135					3.905	4.23	14.75	15.565	14.3	7.105	4.36	3.855	6.01	4.865
124.398			2.755	5.495		13.545					3.99	4.91	15.37	15.26	14.5	6.315	4	4.17	6.065	5.155
124.647			2.775	5.015		14.42					4.48	4.995	15.52	17.745	13.97	6.055	3.795	4.795	6.055	5.76
124.895			2.845	4.555		14.54					5.145	4.71	15.715	21.21	12.92	6.45	3.64	5.855	5.875	5.915
125.143			2.84	4.385		13.885					5.31	4.555	15.44	23.335	11.84	7.2	3.6	7.45	5.665	5.485
125.391			2.98	4.325		12.42					5.34	4.24	15.07	22.74	11.16	8.44	3.615	9.005	5.535	5.435
125.64			3.1	4.24		10.415					5.57	4.245	14.245	22.12	10.735	10.615	3.655	10.64	5.46	5.395
125.888			3.25	4.23		8.775					5.83	4.07	12.49	24.005	10.195	13.795	3.695	12.96	5.42	5.785
126.136			3.335	4.39		7.57					6.09	3.83	10.575	30.235	10.115	16.81	3.78	12.105	5.325	6.265
126.385			3.615	4.57		6.735					6.39	3.595	8.795	36.135	10.935	18.55	4.015	10.035	5.59	6.485
126.633			3.945	4.76		5.98					7.465	3.4	7.74	36.95	11.705	19.415	4.21	9.68	6.42	5.995
126.881			4.23	5.04		5.425					9.355	3.385	6.945	34.17	12.605	20.57	4.35	11.195	7.455	5.515
127.13			4.62	5.4		5.135					11.59	3.58	6.465	31.68	14.27	21.65	4.42	13.94		4.985
127.378			5.335	5.59		5.145					13.48	3.86	6.315	27.68	15.43	21.755	4.575	17.38		4.43
127.626			6.965	5.635		5.275					14.005	4.43	6.385	24.86	15.685	21.9	4.98	20.08		4
127.874			9.19	5.425		5.585					15.21	5.1	6.57	24.4	15.025	21.195	5.86	18.68		3.69
128.123			11.75	5.135		6.495					17.415	5.89	6.94	25.2	13.46	18.725	7.335	16.415		3.63
128.371			14.02	4.915		7.345					20.8	6.59	7.045	28.075	12.05	16.615	9.055	17.24		3.6
128.619			16.105	4.765		7.3					22.595	7.18	7.025	30.445	11.045	15.395	10.695	16.185		3.55
128.868			17.655	4.76		7.13					20.5	7.48	6.88	29.47	10.35	13.935	12.015	13.5		3.59
129.116			17.92	4.83		6.54					15.975	7.325	6.78	26.675	10.185	12.88	13.075	11.545		3.725
129.364				4.96		5.67					12.135	7.025	6.81	24.865	11.11	12.26	13.925	10.11		3.85
129.613				5.175		4.92					9.645		6.715	24.005	11.92	11.34	14.8	9.87		3.88
129.861				5.42		4.355					7.985		6.71	24.35	12.065	10.775	15.78	10.155		4.175
130.109				5.88		4.105					7.405		7.03	25.295	11.465	10.61	17.085	10.77		5.02
130.357				6.465		3.845					7.825		7.065	25.885	11.045	10.705	16.975	12.385		6.67
130.606				7.67		3.785					8.955		7.17	26	10.795	10.175	16.18	13.63		8.52
130.854				11.875		3.915					8.46		7.335	25.825	10.86	8.8	15.595	14.035		9.45
131.102				18.775		3.94					7.235		7.615	25.395	11.215	7.9	16.135	13.605		11.935
131.351				3.84		3.98					6.1		7.895	25.34	11.97	7.615	17.13	12.755		9.8
131.599				4.835		3.98					5.9		8.35	25.44	13.885	7.905	16.53	12.49		6.69
131.847				13.92		3.945					5.695		8.49	24.695	17.925	8.515	14.145	12.43		6.725
132.096						4.005					5.83		8.375	24.15	24.95	9.26	15.2	11.6		6.47
132.344						4.165					6.17		8.225	23.325	33.14	9.95	16.105	9.885		5.77
132.592						4.515					6.705		7.72	22.505	39.29	10.715	16.76			5.455
132.84						4.755					7.5		7.58	22.17	44.42	11.555	18.03			5.09
133.089						4.875					9.145		8.075	21.455	50.23	12.295	18.31			4.98
133.337						5.245					11.25		9.06	20.795	53.125	12.865	19.37			4.935
133.585						5.325					12.44		9.79	20.88	51.805	13.525	19.235			4.9
133.834						5.555					10.84		10.36	21.02	46.955	14.215	18.565			4.71
134.082						5.845					9.26		10.05	20.65	40.95	14.485	17.915			4.73
134.33						6.24					8.775		9.82	20.62	36.79	14.835				4.845
134.579						7.09					8.775		9.935	19.7	34.75	14.965				5.015
134.827						8.25					10.7		9.715	17.23	34.235	15.115				5.265
135.075						8.71					13.34		9.28	15.785	35.26	15.31				5.465
135.323						8.82					9.79		9.125	15.66	36.94	15.41				5.565
135.572						9.03					8.585		9.455	16.61	36.615	15.47				5.54
135.82						9.14					8.31		10.165	18.04	35.705	15.57				5.705
136.068						9.31					8.485		11.44	19.175	34.79	15.935				6.085
136.317						9.36					9.53		13.04	20.47	32.86	16.425				6.42
136.565						9.145					11.995		14.265	21.32	28.475	17.42				6.89
136.813						8.875					21.63		14.775	20.785	22.51	19.32				7.02
137.062						8.935					26.975		14.415	20.815	16.96	21.86				7.155
137.31						9.42					19.07		14.315	22.1	12.705	25.2				6.98
137.558						10.395					16.595		15.01	24.335	10.025	27.305				6.225
137.806						12.485					16.155		16.02	26.61	9.24	27.815				5.345
138.055						15.63					17.23		17.64	27.05	9.365	26.585				4.67
138.303						19.525					18.955		19.95	26.985	9.315	24.61				4.245
138.551						22.54					20.67		22.475	26.23	9.185	23.75				4.05
138.8						25.075							26.16	23.375	9.605	23.21				3.895
139.048													30.75	19.985	9.72	22.56				3.815
139.296													34.135	18.195	9.48	22.465				3.91
139.545													35.63	18.1	9.62	22.505				4.215
139.793													34.61	17.87	9.805	22.78				4.505
140.041													34.26	16.68	10.04	25.87				4.82
140.29														15.85	9.99	30.68				5.425
140.538															9.36	36				6.235
140.786															8.455	40.91				6.695
141.034															7.86	46.995				6.725
141.283															7.6	44.285				6.43
141.531															7.37	39.715				5.865
141.779															6.545	31.245				5.07
142.028															5.68	5.11				4.58
142.276															5.285	7.37				4.2
142.524																12.725				3.93
142.773																				3.755
143.021																				3.635
143.269																				3.53
143.517																				3.5
143.766																				3.52
144.014																				3.495
144.262																				3.45
144.511																				3.505
144.759																				3.64
145.007																				3.68
145.256																				3.61
145.504																				3.58
145.752																				3.6
146																				3.485
146.249																				3.465
146.497																				3.54
146.745																				3.93
146.994																				5.09
147.242																				6.335
147.49																				7.145
147.738																				7.39
147.987																				7.03
148.235
148.483
148.732
148.98

## Sheet: Table S3
Table S3: 24/48 hpf transverse profiles multiple t-test comparison (mean fluorescence intensity/µm²)
Position along axonal shaft (µm)	Discovery	p-value	Mean1	Mean2	Difference	SE of difference	t ratio	df
0.2483	*	2.01339e-07	7.38176	2.29525	5.08652	0.799094	6.36536	37
0.4966	*	1.97045e-07	7.47372	2.31441	5.15932	0.809648	6.3723	37
0.7449	*	8.63968e-08	7.56192	2.31809	5.24384	0.789939	6.63828	37
0.9932	*	3.10622e-08	7.67554	2.33179	5.34375	0.766656	6.9702	37
1.2415	*	1.9499e-08	7.73078	2.37592	5.35486	0.751861	7.12215	37
1.4898	*	2.05012e-08	7.78603	2.40638	5.37965	0.757083	7.10576	37
1.7381	*	3.30727e-08	7.84039	2.41941	5.42099	0.780023	6.94978	37
1.9864	*	2.33574e-08	7.90821	2.44665	5.46156	0.773246	7.06316	37
2.2347	*	1.23984e-08	7.97872	2.46818	5.51054	0.75793	7.27051	37
2.483	*	1.44234e-08	7.97013	2.49636	5.47377	0.758048	7.22087	37
2.7313	*	1.5569e-08	7.89105	2.50393	5.38712	0.748646	7.19582	37
2.9796	*	1.26385e-08	7.82287	2.53846	5.28441	0.727458	7.26421	37
3.2279	*	2.99186e-08	7.82535	2.56098	5.26437	0.753946	6.98242	37
3.4762	*	8.35982e-08	7.8904	2.58503	5.30537	0.797929	6.64893	37
3.7245	*	1.29139e-07	7.99425	2.61499	5.37926	0.826502	6.50846	37
3.9728	*	1.61061e-07	8.03144	2.66164	5.3698	0.834177	6.43725	37
4.2211	*	1.0736e-07	7.99728	2.71948	5.2778	0.803552	6.56808	37
4.4694	*	5.24905e-08	7.98316	2.80027	5.18289	0.762227	6.79967	37
4.7177	*	2.08135e-08	8.03772	2.89489	5.14284	0.724259	7.10082	37
4.966	*	3.03273e-08	8.15827	2.99991	5.15837	0.739233	6.978	37
5.2143	*	1.26711e-07	8.31015	3.10815	5.202	0.798515	6.51459	37
5.4626	*	4.55835e-07	8.37515	3.23013	5.14502	0.843068	6.10274	37
5.7109	*	1.01979e-06	8.40975	3.34339	5.06636	0.866862	5.84448	37
5.9592	*	1.46142e-06	8.51325	3.41947	5.09378	0.8891	5.72914	37
6.2075	*	2.547e-06	8.64183	3.52841	5.11342	0.921169	5.55101	37
6.4558	*	4.15096e-06	8.81081	3.66168	5.14912	0.954561	5.39423	37
6.7041	*	9.55849e-06	9.01583	3.83596	5.17988	1.01056	5.12575	37
6.9524	*	2.32536e-05	9.21647	3.99105	5.22542	1.08011	4.83788	37
7.2007	*	5.07739e-05	9.28408	4.15762	5.12646	1.11863	4.58282	37
7.449	*	6.99475e-05	9.36625	4.33759	5.02866	1.12312	4.4774	37
7.6973	*	9.51603e-05	9.51394	4.61983	4.89411	1.1185	4.37559	37
7.9456	*	0.000111529	9.71881	4.97678	4.74203	1.09696	4.32288	37
8.1939	*	0.000168989	9.87418	5.41399	4.46019	1.06598	4.1841	37
8.4422	*	0.000419098	9.92487	5.89738	4.02749	1.03905	3.87614	37
8.6905	*	0.00108329	10.0399	6.39856	3.6413	1.02705	3.54539	37
8.9388	*	0.00320884	10.3097	7.00084	3.3089	1.04977	3.15203	37
9.1871		0.0122019	10.6703	7.76394	2.90634	1.10277	2.6355	37
9.4354		0.0467647	11.1592	8.72031	2.43892	1.18554	2.05722	37
9.6837		0.173559	11.785	9.96066	1.82433	1.31474	1.3876	37
9.932		0.480528	12.5702	11.5084	1.06186	1.49	0.712658	37
Axonal shaft
15.1463		0.702258	13.0771	12.4037	0.673379	1.7479	0.38525	37
15.3946		0.423778	12.2029	10.8668	1.33607	1.65183	0.808839	37
15.6429		0.250947	11.4874	9.64214	1.84526	1.58212	1.16632	37
15.8912		0.136491	10.9395	8.64195	2.29752	1.50946	1.52208	37
16.1395		0.084408	10.3427	7.83669	2.50602	1.41318	1.77332	37
16.3878		0.0700255	9.75093	7.26442	2.48651	1.33274	1.86571	37
16.6361		0.0468772	9.34818	6.73072	2.61746	1.27301	2.05611	37
16.8844	*	0.0279813	9.04048	6.26593	2.77455	1.21292	2.28749	37
17.1327	*	0.0147541	8.76618	5.8583	2.90788	1.13675	2.55807	37
17.381	*	0.00691879	8.51725	5.48104	3.03621	1.06149	2.86033	37
17.6293	*	0.00348876	8.36436	5.17897	3.1854	1.02067	3.12088	37
17.8776	*	0.00211445	8.29994	4.95645	3.34349	1.01152	3.3054	37
18.1259	*	0.00167424	8.29066	4.83226	3.45839	1.02019	3.38993	37
18.3742	*	0.00152928	8.26766	4.72549	3.54217	1.03496	3.4225	37
18.6225	*	0.00166686	8.25121	4.61342	3.63779	1.07261	3.39153	37
18.8708	*	0.00233619	8.23969	4.51125	3.72843	1.14054	3.26901	37
19.1191	*	0.00460248	8.22012	4.43387	3.78625	1.25509	3.01671	37
19.3674	*	0.00849525	8.22908	4.32653	3.90256	1.40378	2.78003	37
19.6157	*	0.015076	8.28362	4.24693	4.03669	1.58352	2.5492	37
19.864	*	0.0240338	8.41566	4.17464	4.24103	1.80219	2.35327	37
20.1123	*	0.0322634	8.56831	4.14177	4.42653	1.98949	2.22496	37
20.3606	*	0.0359638	8.69198	4.16273	4.52925	2.08085	2.17663	37
20.6089	*	0.029996	8.62846	4.13014	4.49832	1.99298	2.25708	37
20.8572	*	0.0224887	8.39096	4.10054	4.29043	1.80141	2.3817	37
21.1055	*	0.0159659	7.99369	4.06564	3.92805	1.55534	2.52553	37
21.3538	*	0.0109537	7.50097	4.09375	3.40722	1.27184	2.67898	37
21.6021	*	0.00822966	7.00669	4.13408	2.87261	1.02868	2.79253	37
21.8504	*	0.00966886	6.64352	4.18505	2.45847	0.900929	2.72881	37
22.0987	*	0.015655	6.356	4.25389	2.10211	0.829671	2.53366	37
22.347	*	0.0256619	6.19046	4.34858	1.84188	0.792193	2.32504	37
22.5953		0.0481596	6.03673	4.45335	1.58338	0.77479	2.04362	37
22.8436		0.1034	5.8495	4.55358	1.29592	0.776092	1.6698	37
23.0919		0.208395	5.66732	4.65945	1.00787	0.787188	1.28034	37
23.3402		0.315977	5.54823	4.74064	0.807598	0.794463	1.01653	37
23.5885		0.370968	5.53233	4.80128	0.731056	0.807195	0.905674	37
23.8368		0.373948	5.55797	4.82747	0.730502	0.811681	0.899986	37
24.0851		0.398896	5.54177	4.85207	0.689697	0.808118	0.85346	37
24.3334		0.470765	5.4563	4.87047	0.585821	0.803913	0.728713	37
24.5817		0.500273	5.37474	4.83608	0.538661	0.791284	0.680742	37
24.83		0.566815	5.2763	4.82818	0.448116	0.775386	0.577926	37

## Sheet: Table S4
Table S4: 24/48 hpf longitudinal profiles multiple t-test comparison (mean fluorescence intensity/µm²)
Position along axonal shaft (µm)	Discovery	p-value	Mean1	Mean2	Difference	SE of difference	t ratio	df
0.2483		0.0668595	2.33	3.49237	-1.16237	0.615596	1.8882	37
0.4966		0.0761415	2.453	3.49868	-1.04568	0.573097	1.82462	37
0.7449		0.0933217	2.59725	3.52289	-0.925645	0.537371	1.72254	37
0.9932		0.111746	2.80225	3.64553	-0.843276	0.517585	1.62925	37
1.2415		0.21426	3.0615	3.72526	-0.663763	0.525274	1.26365	37
1.4898		0.35467	3.30375	3.80211	-0.498355	0.531679	0.937324	37
1.7381		0.479024	3.4745	3.86447	-0.389974	0.545328	0.715118	37
1.9864		0.603288	3.64425	3.93763	-0.293382	0.55971	0.524167	37
2.2347		0.725607	3.759	3.95553	-0.196526	0.555706	0.353652	37
2.483		0.846089	3.867	3.97342	-0.106421	0.544417	0.195477	37
2.7313		0.909313	3.89575	3.95605	-0.0603026	0.525801	0.114687	37
2.9796		0.879447	3.87125	3.94789	-0.0766448	0.501856	0.152723	37
3.2279		0.811078	3.85875	3.97632	-0.117566	0.488333	0.240749	37
3.4762		0.790823	3.90075	4.02763	-0.126882	0.474913	0.267168	37
3.7245		0.85402	3.962	4.05132	-0.0893157	0.482052	0.185282	37
3.9728		0.975905	4.05875	4.04316	0.0155921	0.512759	0.0304082	37
4.2211		0.903164	4.09225	4.02474	0.0675131	0.551117	0.122502	37
4.4694		0.7901	4.18375	4.02132	0.162434	0.605837	0.268115	37
4.7177		0.708063	4.26325	4.01447	0.248776	0.659257	0.377359	37
4.966		0.632418	4.32575	4.00211	0.323645	0.671012	0.482323	37
5.2143		0.582769	4.38225	4.00895	0.373303	0.673576	0.55421	37
5.4626		0.533719	4.3885	3.99263	0.395868	0.630143	0.62822	37
5.7109		0.524099	4.3315	3.965	0.3665	0.56986	0.64314	37
5.9592		0.450159	4.3545	3.93711	0.417395	0.546872	0.76324	37
6.2075		0.362391	4.475	3.92026	0.554737	0.601526	0.922216	37
6.4558		0.300065	4.6415	3.90421	0.737289	0.701498	1.05102	37
6.7041		0.253107	4.8	3.87526	0.924737	0.796551	1.16093	37
6.9524		0.263468	4.73775	3.86342	0.874329	0.769995	1.1355	37
7.2007		0.340174	4.58925	3.90211	0.687145	0.711118	0.966288	37
7.449		0.387927	4.52025	3.92763	0.592618	0.6783	0.873682	37
7.6973		0.382912	4.54775	3.94684	0.600908	0.680492	0.883049	37
7.9456		0.429036	4.5155	3.98105	0.534447	0.668378	0.799618	37
8.1939		0.470656	4.608	4.06711	0.540895	0.742076	0.728894	37
8.4422		0.46788	4.83075	4.16895	0.661803	0.902261	0.733493	37
8.6905		0.448016	5.1085	4.25579	0.85271	1.11192	0.766884	37
8.9388		0.444039	5.3885	4.36553	1.02297	1.32223	0.773675	37
9.1871		0.439758	5.61425	4.48711	1.12714	1.44317	0.781022	37
9.4354		0.469111	5.72725	4.66316	1.06409	1.45477	0.731451	37
9.6837		0.524798	5.8365	4.89658	0.939921	1.46393	0.642051	37
9.932		0.532989	6.05725	5.09921	0.958039	1.52228	0.629347	37
10.1803		0.447856	6.26025	5.09711	1.16314	1.51618	0.767157	37
10.4286		0.388515	6.5235	5.14158	1.38192	1.5837	0.872589	37
10.6769		0.397223	6.68375	5.26079	1.42296	1.66132	0.856522	37
10.9252		0.378576	6.578	5.14921	1.42879	1.6032	0.89121	37
11.1735		0.429093	6.46875	5.17342	1.29533	1.62014	0.799519	37
11.4218		0.456978	6.41925	5.15447	1.26478	1.68252	0.751715	37
11.6701		0.436443	6.419	5.02895	1.39005	1.76685	0.786743	37
11.9184		0.406499	6.38375	4.87658	1.50717	1.795	0.839648	37
12.1667		0.328417	6.38175	4.67868	1.70307	1.71959	0.990388	37
12.415		0.234093	6.391	4.48526	1.90574	1.57547	1.20963	37
12.6633		0.175908	6.28575	4.37342	1.91233	1.38587	1.37987	37
12.9116		0.166562	6.20525	4.34763	1.85762	1.31641	1.41112	37
13.1599		0.180059	6.0845	4.34974	1.73476	1.26958	1.3664	37
13.4082		0.206048	6.02	4.40026	1.61974	1.25842	1.28712	37
13.6565		0.214266	6.127	4.41868	1.70832	1.35191	1.26363	37
13.9048		0.212663	6.40475	4.41421	1.99054	1.56963	1.26816	37
14.1531		0.223141	6.50875	4.43974	2.06901	1.66988	1.23902	37
14.4014		0.233404	6.40775	4.49711	1.91064	1.57716	1.21145	37
14.6497		0.271336	6.14625	4.58263	1.56362	1.40026	1.11667	37
14.898		0.330602	5.88625	4.66184	1.22441	1.24196	0.985866	37
15.1463		0.469524	5.65325	4.78053	0.872724	1.19426	0.730767	37
15.3946		0.675244	5.43975	4.94211	0.497645	1.17839	0.422308	37
15.6429		0.890771	5.29575	5.13026	0.165487	1.19678	0.138277	37
15.8912		0.964686	5.2085	5.26237	-0.0538685	1.20849	0.0445753	37
16.1395		0.965129	5.207	5.26132	-0.0543158	1.23402	0.0440153	37
16.3878		0.998176	5.21925	5.22211	-0.00285533	1.24038	0.00230198	37
16.6361		0.91704	5.2085	5.33526	-0.126763	1.20868	0.104877	37
16.8844		0.779779	5.15925	5.49	-0.33075	1.17432	0.281653	37
17.1327		0.735967	5.15425	5.54737	-0.393119	1.15709	0.339749	37
17.381		0.802151	5.254	5.54184	-0.287842	1.14055	0.252372	37
17.6293		0.854459	5.3755	5.58684	-0.211342	1.14413	0.184719	37
17.8776		0.903449	5.51025	5.65289	-0.142645	1.16788	0.12214	37
18.1259		0.989341	5.63	5.61395	0.0160527	1.19348	0.0134503	37
18.3742		0.845002	5.71725	5.47947	0.237776	1.20775	0.196876	37
18.6225		0.838964	5.69375	5.44211	0.251645	1.22961	0.204654	37
18.8708		0.969606	5.60125	5.54868	0.0525657	1.37028	0.0383611	37
19.1191		0.548042	5.6335	4.90421	0.72929	1.20292	0.606264	37
19.3674		0.209735	5.84475	4.36921	1.47554	1.15593	1.27649	37
19.6157		0.172171	6.205	4.41158	1.79342	1.28818	1.39221	37
19.864		0.159854	6.594	4.52816	2.06584	1.44021	1.43441	37
20.1123		0.148962	6.90475	4.62289	2.28186	1.54816	1.47391	37
20.3606		0.132176	7.11275	4.60053	2.51222	1.63178	1.53956	37
20.6089		0.127575	7.20275	4.55737	2.64538	1.69714	1.55872	37
20.8572		0.131607	7.21125	4.53763	2.67362	1.73397	1.54191	37
21.1055		0.134376	7.065	4.49684	2.56816	1.67788	1.53059	37
21.3538		0.141974	6.84025	4.48132	2.35893	1.57211	1.50049	37
21.6021		0.148663	6.6685	4.52711	2.14139	1.45176	1.47503	37
21.8504		0.164997	6.505	4.60316	1.90184	1.34264	1.41649	37
22.0987		0.203287	6.428	4.75395	1.67405	1.29254	1.29516	37
22.347		0.225917	6.461	4.87368	1.58732	1.28896	1.23147	37
22.5953		0.309193	6.5755	5.13263	1.44287	1.39937	1.03109	37
22.8436		0.413018	6.71325	5.43211	1.28114	1.54741	0.82793	37
23.0919		0.523236	6.734	5.68211	1.05189	1.63214	0.644486	37
23.3402		0.536183	6.7015	5.67947	1.02203	1.63676	0.624421	37
23.5885		0.497006	6.6955	5.56211	1.13339	1.65224	0.685974	37
23.8368		0.449317	6.79725	5.49184	1.30541	1.70715	0.764672	37
24.0851		0.388537	6.96725	5.43079	1.53646	1.76089	0.872547	37
24.3334		0.292268	7.1965	5.27947	1.91703	1.79432	1.06839	37
24.5817		0.197144	7.41225	5.03947	2.37278	1.80663	1.31337	37
24.83		0.115351	7.5505	4.72105	2.82945	1.75469	1.6125	37
25.0783		0.0400847	7.6185	4.22368	3.39482	1.59549	2.12775	37
25.3266	*	0.00976307	7.55975	3.575	3.98475	1.46232	2.72496	37
25.5749	*	0.00735136	7.4895	3.30868	4.18082	1.47382	2.83672	37
25.8232	*	0.0112986	7.45875	3.41079	4.04796	1.51807	2.66652	37
26.0715	*	0.0109929	7.4145	3.33684	4.07766	1.52291	2.67755	37
26.3198	*	0.0105759	7.33725	3.32237	4.01488	1.49083	2.69305	37
26.5681	*	0.0112198	7.39375	3.39605	3.9977	1.49764	2.66934	37
26.8164	*	0.0101204	7.572	3.37579	4.19621	1.54805	2.71063	37
27.0647	*	0.0106111	7.7195	3.35421	4.36529	1.62175	2.69172	37
27.313	*	0.0109658	7.71525	3.31789	4.39736	1.6417	2.67854	37
27.5613	*	0.0106233	7.652	3.32474	4.32726	1.6079	2.69126	37
27.8096	*	0.00837581	7.5565	3.28526	4.27124	1.53333	2.7856	37
28.0579	*	0.00646324	7.53225	3.26105	4.2712	1.47959	2.88673	37
28.3062	*	0.00550039	7.62875	3.30395	4.3248	1.46662	2.94882	37
28.5545	*	0.00519755	7.74025	3.37658	4.36367	1.46902	2.97047	37
28.8028	*	0.00390738	7.8465	3.35605	4.49045	1.45866	3.07847	37
29.0511	*	0.00364441	7.85	3.36474	4.48526	1.44473	3.10458	37
29.2994	*	0.00372985	7.824	3.42	4.404	1.42252	3.0959	37
29.5477	*	0.0024582	7.7455	3.34737	4.39813	1.35312	3.25037	37
29.796	*	0.00154315	7.73725	3.17579	4.56146	1.33405	3.41926	37
30.0443	*	0.00163777	7.7905	3.07947	4.71103	1.38647	3.39787	37
30.2926	*	0.00191216	7.8085	3.02605	4.78245	1.43105	3.34192	37
30.5409	*	0.00149369	7.7635	3.01079	4.75271	1.38525	3.43095	37
30.7892	*	0.000609628	7.5115	2.98026	4.53124	1.20935	3.74685	37
31.0375	*	0.000216723	7.21975	2.96289	4.25686	1.03815	4.10042	37
31.2858	*	0.000116397	7.04775	2.91211	4.13564	0.959845	4.30866	37
31.5341	*	0.000135282	6.99125	2.87526	4.11599	0.966525	4.25854	37
31.7824	*	0.000299626	7.03025	2.92342	4.10683	1.02909	3.99074	37
32.0307	*	0.000470485	7.1475	2.99895	4.14855	1.08137	3.83639	37
32.279	*	0.000274225	7.1275	2.92447	4.20303	1.04531	4.02083	37
32.5273	*	0.000180419	7.01075	2.90026	4.11049	0.987592	4.16213	37
32.7756	*	0.000119915	6.91475	2.79105	4.1237	0.959279	4.29875	37
33.0239	*	0.000157787	6.981	2.74342	4.23758	1.00725	4.20709	37
33.2722	*	0.000205685	7.18275	2.70053	4.48222	1.08843	4.11805	37
33.5205	*	0.000250472	7.374	2.66789	4.70611	1.16156	4.05153	37
33.7688	*	0.000463966	7.444	2.67737	4.76663	1.24092	3.84119	37
34.0171	*	0.000806761	7.23025	2.69605	4.5342	1.24253	3.64917	37
34.2654	*	0.00122848	6.8495	2.72842	4.12108	1.1772	3.50076	37
34.5137	*	0.00142304	6.533	2.79447	3.73853	1.08416	3.4483	37
34.762	*	0.00113111	6.23975	2.87447	3.36528	0.953312	3.53009	37
35.0103	*	0.000166981	5.99625	2.84368	3.15257	0.752742	4.18811	37
35.2586	*	2.43355e-05	5.783	2.82789	2.95511	0.612699	4.82309	37
35.5069	*	2.87217e-05	5.63525	2.93474	2.70051	0.566248	4.76914	37
35.7552	*	5.3112e-06	5.5445	2.88579	2.65871	0.500227	5.31501	37
36.0035	*	9.28895e-07	5.4775	2.81289	2.66461	0.453595	5.87441	37
36.2518	*	7.67361e-07	5.44575	2.77447	2.67128	0.450039	5.93566	37
36.5001	*	2.16621e-06	5.411	2.81184	2.59916	0.46389	5.60296	37
36.7484	*	5.03118e-06	5.41	2.80553	2.60447	0.488422	5.33242	37
36.9967	*	1.30185e-05	5.52275	2.82184	2.70091	0.537392	5.02595	37
37.245	*	4.07968e-05	5.6395	2.86132	2.77818	0.596878	4.65453	37
37.4933	*	0.000131271	5.7965	2.85947	2.93703	0.688056	4.26859	37
37.7416	*	0.000338428	5.99075	2.86	3.13075	0.79274	3.94928	37
37.9899	*	0.00060338	5.97625	2.87211	3.10414	0.827679	3.75042	37
38.2382	*	0.00104049	5.745	2.90105	2.84395	0.798939	3.55965	37
38.4865	*	0.00215387	5.5625	2.94158	2.62092	0.794539	3.29867	37
38.7348	*	0.00281264	5.37675	2.97868	2.39807	0.749203	3.20082	37
38.9831	*	0.00175083	5.223	3.01632	2.20668	0.654064	3.3738	37
39.2314	*	0.000545393	5.18	3.01211	2.16789	0.572696	3.78542	37
39.4797	*	0.000137335	5.14225	2.98053	2.16172	0.508221	4.25351	37
39.728	*	4.813e-05	5.10075	2.93789	2.16286	0.470149	4.60037	37
39.9763	*	4.59893e-05	5.16425	2.96605	2.1982	0.476286	4.61529	37
40.2246	*	6.59591e-05	5.273	3.05053	2.22247	0.49424	4.49675	37
40.4729	*	9.29557e-05	5.45325	3.09289	2.36036	0.538481	4.38336	37
40.7212	*	0.000141913	5.509	3.10053	2.40847	0.567694	4.24256	37
40.9695	*	0.000174648	5.27	3.09526	2.17474	0.521139	4.17305	37
41.2178	*	0.000339996	4.94375	3.11342	1.83033	0.463645	3.9477	37
41.4661	*	0.000983067	4.773	3.15684	1.61616	0.451478	3.5797	37
41.7144	*	0.00221538	4.71875	3.18842	1.53033	0.465371	3.28841	37
41.9627	*	0.00281894	4.78075	3.18026	1.60049	0.500152	3.2	37
42.211	*	0.00550484	4.8955	3.23526	1.66024	0.563076	2.94851	37
42.4593	*	0.00690404	5.07525	3.27605	1.7992	0.628835	2.86116	37
42.7076	*	0.00789855	5.239	3.29737	1.94163	0.691305	2.80865	37
42.9559	*	0.00946709	5.36775	3.29289	2.07486	0.758023	2.73719	37
43.2042		0.0128307	5.5035	3.26789	2.23561	0.854875	2.61513	37
43.4525		0.0205011	5.657	3.26947	2.38753	0.986175	2.421	37
43.7008		0.0319316	5.728	3.27763	2.45037	1.09905	2.22953	37
43.9491		0.0473542	5.7645	3.34289	2.42161	1.18045	2.05143	37
44.1974		0.0416252	6.00225	3.38184	2.62041	1.24154	2.11062	37
44.4457		0.0414556	6.13425	3.42421	2.71004	1.28287	2.11248	37
44.694		0.0496229	6.029	3.45342	2.57558	1.26893	2.02972	37
44.9423		0.0758157	5.95675	3.60553	2.35122	1.28712	1.82674	37
45.1906		0.0752523	5.8645	3.57868	2.28582	1.2488	1.83041	37
45.4389		0.0610473	5.7925	3.48158	2.31092	1.19614	1.93198	37
45.6872		0.0602687	5.71475	3.48	2.23475	1.15306	1.93811	37
45.9355		0.0856553	5.58475	3.57947	2.00528	1.13552	1.76595	37
46.1838		0.166732	5.38675	3.76553	1.62122	1.14936	1.41054	37
46.4321		0.237841	5.27175	3.89079	1.38096	1.15099	1.19981	37
46.6804		0.223575	5.25175	3.86737	1.38438	1.11839	1.23783	37
46.9287		0.181679	5.26325	3.79	1.47325	1.0823	1.36122	37
47.177		0.156836	5.30525	3.78	1.52525	1.05544	1.44514	37
47.4253		0.131093	5.313	3.76778	1.54522	1.00014	1.545	36
47.6736		0.136338	5.2155	3.8375	1.378	0.904417	1.52363	36
47.9219		0.154932	5.07725	3.89389	1.18336	0.81452	1.45283	36
48.1702		0.182731	4.995	3.94556	1.04944	0.772454	1.35859	36
48.4185		0.190374	5.0815	4.01417	1.06733	0.799716	1.33464	36
48.6668		0.209789	5.11675	4.05694	1.05981	0.82994	1.27697	36
48.9151		0.216043	5.09925	4.04944	1.04981	0.833673	1.25925	36
49.1634		0.227236	5.02375	4.00694	1.01681	0.827691	1.22848	36
49.4117		0.281711	4.91275	4.04139	0.871361	0.797316	1.09287	36
49.66		0.425198	4.7585	4.14306	0.615444	0.763018	0.806592	36
49.9083		0.237502	4.5805	3.85139	0.729111	0.606966	1.20124	36
50.1566		0.0564611	4.38175	3.41941	0.962338	0.487809	1.97278	35
50.4049		0.0774112	4.2855	3.40471	0.880794	0.484108	1.81942	35
50.6532		0.134245	4.28575	3.49176	0.793985	0.5179	1.53309	35
50.9015		0.115261	4.3705	3.45588	0.914618	0.566278	1.61514	35
51.1498		0.080351	4.51325	3.35906	1.15419	0.640355	1.80242	34
51.3981		0.0593033	4.67075	3.32406	1.34669	0.690158	1.95127	34
51.6464		0.0861578	4.785	3.453	1.332	0.753021	1.76887	33
51.8947		0.0981996	4.807	3.50133	1.30567	0.767231	1.70179	33
52.143		0.106462	4.71875	3.491	1.22775	0.739768	1.65964	33
52.3913		0.121419	4.5245	3.47967	1.04483	0.657216	1.58979	33
52.6396		0.148721	4.315	3.458	0.857	0.579589	1.47863	33
52.8879		0.247887	4.1665	3.515	0.6515	0.55385	1.17631	33
53.1362		0.437061	4.069	3.59115	0.477846	0.606912	0.78734	31
53.3845		0.531524	4.04875	3.63308	0.415673	0.65691	0.63277	31
53.6328		0.583014	4.1025	3.715	0.3875	0.698453	0.554798	31
53.8811		0.526596	4.1795	3.71808	0.461423	0.720483	0.640435	31
54.1294		0.474003	4.2425	3.71385	0.528654	0.729366	0.724813	31
54.3777		0.393454	4.29675	3.67308	0.623673	0.720655	0.865425	31
54.626		0.359955	4.3335	3.67962	0.653885	0.703692	0.929219	31
54.8743		0.273763	4.3915	3.63808	0.753423	0.676209	1.11419	31
55.1226		0.185022	4.4695	3.58462	0.884885	0.652764	1.3556	31
55.3709		0.127671	4.5475	3.54154	1.00596	0.642675	1.56527	31
55.6192		0.0985742	4.656	3.53923	1.11677	0.655762	1.70301	31
55.8675		0.0990824	4.78275	3.58962	1.19313	0.701708	1.70033	31
56.1158		0.145199	4.9205	3.69269	1.22781	0.821643	1.49433	31
56.3641		0.19974	5.15275	3.79769	1.35506	1.0342	1.31024	31
56.6124		0.205366	5.47325	3.78846	1.68479	1.30242	1.29358	31
56.8607		0.203944	5.8815	3.65167	2.22983	1.71698	1.29869	30
57.109		0.192782	6.26975	3.51875	2.751	2.06479	1.33234	30
57.3573		0.18884	6.3985	3.41083	2.98767	2.22201	1.34458	30
57.6056		0.170116	6.24525	3.27833	2.96692	2.11078	1.4056	30
57.8539		0.13048	5.81125	3.1725	2.63875	1.69716	1.5548	30
58.1022		0.0692249	5.363	3.02333	2.33967	1.24156	1.88446	30
58.3505		0.0244904	5.02125	2.89125	2.13	0.899243	2.36866	30
58.5988	*	0.00909699	4.788	2.68227	2.10573	0.753254	2.79551	29
58.8471	*	0.00843896	4.714	2.63727	2.07673	0.734764	2.82639	29
59.0954	*	0.0115271	4.684	2.62591	2.05809	0.763049	2.69719	29
59.3437		0.0136842	4.6575	2.60682	2.05068	0.781215	2.62499	29
59.592		0.0131358	4.61675	2.58773	2.02902	0.767904	2.64229	29
59.8403		0.0122175	4.61375	2.60364	2.01011	0.752061	2.67281	29
60.0886		0.0137533	4.66225	2.60773	2.05452	0.783314	2.62286	29
60.3369		0.0136635	4.73375	2.61818	2.11557	0.805736	2.62563	29
60.5852	*	0.0113233	4.76825	2.65773	2.11052	0.78033	2.70465	29
60.8335	*	0.00895424	4.84075	2.68455	2.1562	0.769517	2.80202	29
61.0818	*	0.00751686	4.97425	2.69045	2.2838	0.794722	2.8737	29
61.3301	*	0.00738379	5.112	2.71409	2.39791	0.832324	2.88098	29
61.5784	*	0.00825402	5.1575	2.74909	2.40841	0.849385	2.83547	29
61.8267	*	0.00838056	5.07025	2.71455	2.3557	0.832629	2.82924	29
62.075	*	0.00859467	4.866	2.72773	2.13827	0.758554	2.81888	29
62.3233	*	0.00963302	4.733	2.75455	1.97845	0.713762	2.77187	29
62.5716	*	0.0114004	4.6615	2.81136	1.85014	0.684775	2.70182	29
62.8199		0.0231889	4.56575	3.02182	1.54393	0.644072	2.39714	29
63.0682		0.045612	4.4735	3.19409	1.27941	0.612506	2.08881	29
63.3165		0.0396556	4.44175	3.19318	1.24857	0.579558	2.15435	29
63.5648		0.0271431	4.37475	3.10182	1.27293	0.546986	2.32717	29
63.8131		0.0290127	4.3195	3.08182	1.23768	0.538762	2.29727	29
64.0614		0.0304947	4.2875	3.07864	1.20886	0.53142	2.27478	29
64.3097		0.0256389	4.315	3.04909	1.26591	0.538084	2.35262	29
64.558		0.0206351	4.3905	3.04909	1.34141	0.547876	2.44838	29
64.8063		0.0188541	4.49475	3.0235	1.47125	0.590168	2.49293	28
65.0546		0.0157276	4.574	3.03	1.544	0.600435	2.57147	28
65.3029		0.0123509	4.6425	3.02	1.6225	0.606643	2.67456	28
65.5512	*	0.0102328	4.69825	3.008	1.69025	0.613822	2.75365	28
65.7995	*	0.0109197	4.821	3.013	1.808	0.663135	2.72644	28
66.0478	*	0.00943606	4.94825	3.0055	1.94275	0.696965	2.78744	28
66.2961	*	0.00832065	5.0025	3.0075	1.995	0.702573	2.83956	28
66.5444		0.0155246	5.00375	3.022	1.98175	0.768998	2.57705	28
66.7927		0.0321222	5.048	3.0555	1.9925	0.883493	2.25525	28
67.041		0.0466303	5.08125	3.0915	1.98975	0.955835	2.08169	28
67.2893		0.0535384	5.126	3.1845	1.9415	0.96327	2.01553	28
67.5376		0.0540337	5.113	3.297	1.816	0.902997	2.01108	28
67.7859		0.0789626	4.97275	3.4255	1.54725	0.848632	1.82323	28
68.0342		0.0268364	4.85075	3.01333	1.83742	0.784718	2.3415	27
68.2825		0.0259361	4.767	3.05389	1.71311	0.726852	2.35689	27
68.5308		0.0435605	4.66225	3.15	1.51225	0.712777	2.12163	26
68.7791		0.0432693	4.60575	3.14625	1.4595	0.686881	2.12482	26
69.0274		0.0499909	4.63475	3.185	1.44975	0.705263	2.05562	26
69.2757		0.104547	4.74075	3.30429	1.43646	0.852795	1.68442	25
69.524		0.175786	4.8655	3.43071	1.43479	1.02975	1.39333	25
69.7723		0.235522	5.0045	3.54214	1.46236	1.20307	1.21552	25
70.0206		0.219841	5.09375	3.53929	1.55446	1.23518	1.25849	25
70.2689		0.193167	5.0465	3.525	1.5215	1.13774	1.3373	25
70.5172		0.151703	4.92525	3.47429	1.45096	0.981224	1.47873	25
70.7655		0.0620498	4.813	3.075	1.738	0.887994	1.95722	24
71.0138		0.0442598	4.74725	3.05	1.69725	0.799446	2.12303	24
71.2621		0.0388824	4.70275	3.0075	1.69525	0.775843	2.18504	24
71.5104		0.0336102	4.54725	2.94833	1.59892	0.709409	2.25387	24
71.7587		0.0231585	4.36825	2.9125	1.45575	0.6001	2.42585	24
72.007		0.0151622	4.269	2.8925	1.3765	0.52628	2.61553	24
72.2553		0.0187637	4.255	2.95667	1.29833	0.515049	2.52079	24
72.5036		0.02003	4.311	2.96167	1.34933	0.541578	2.49148	24
72.7519		0.0219405	4.43975	2.97083	1.46892	0.599468	2.45037	24
73.0002		0.0255797	4.6035	2.98083	1.62267	0.681663	2.38045	24
73.2485		0.0392348	4.766	3.04917	1.71683	0.787268	2.18075	24
73.4968		0.0574811	4.92625	3.12833	1.79792	0.90107	1.99531	24
73.7451		0.0827997	5.0495	3.275	1.7745	0.980262	1.81023	24
73.9934		0.0597145	5.13375	3.038	2.09575	1.05812	1.98064	23
74.2417		0.0465255	5.2045	3.051	2.1535	1.02358	2.10388	23
74.49		0.057457	5.30875	3.099	2.20975	1.10493	1.99989	23
74.7383		0.0530227	5.45475	2.60125	2.8535	1.3955	2.04478	22
74.9866		0.0580213	5.52775	2.565	2.96275	1.48154	1.99978	22
75.2349		0.0516531	5.453	2.58125	2.87175	1.39556	2.05778	22
75.4832		0.0335626	5.312	2.57125	2.74075	1.20896	2.26702	22
75.7315		0.0254841	5.166	2.57	2.596	1.08322	2.39656	22
75.9798		0.0240204	5.0875	2.55625	2.53125	1.04424	2.42402	22
76.2281		0.0268114	5.17175	2.6325	2.53925	1.07011	2.37288	22
76.4764		0.0347368	5.35875	2.59	2.76875	1.23021	2.25064	22
76.7247		0.068477	5.669	2.61	3.059	1.59672	1.9158	22
76.973		0.103785	5.96875	2.63125	3.3375	1.96661	1.69708	22
77.2213		0.123879	6.20725	2.63625	3.571	2.23198	1.59993	22
77.4696		0.129539	6.21125	2.67375	3.5375	2.2461	1.57495	22
77.7179		0.152871	6.04825	2.77375	3.2745	2.21148	1.48068	22
77.9662		0.196182	5.89425	2.88875	3.0055	2.25474	1.33297	22
78.2145		0.233587	5.712	3.07125	2.64075	2.15599	1.22484	22
78.4628		0.261712	5.45475	3.2525	2.20225	1.91178	1.15194	22
78.7111		0.309492	5.2445	3.46	1.7845	1.71534	1.04032	22
78.9594		0.370024	5.1335	3.69125	1.44225	1.57594	0.915171	22
79.2077		0.447265	5.07275	3.945	1.12775	1.45735	0.773835	22
79.456		0.52749	5.0335	4.1975	0.836	1.30213	0.642026	22
79.7043		0.626508	4.87725	4.3325	0.54475	1.10372	0.49356	22
79.9526		0.752588	4.6755	4.37125	0.30425	0.953173	0.319197	22
80.2009		0.885831	4.50125	4.37375	0.1275	0.877756	0.145257	22
80.4492		0.865079	4.3985	4.22833	0.170167	0.989305	0.172006	21
80.6975		0.812715	4.286	4.065	0.221	0.921123	0.239924	21
80.9458		0.737375	4.31075	4.00667	0.304083	0.894864	0.339809	21
81.1941		0.538246	4.44225	3.89833	0.543917	0.869277	0.625712	21
81.4424		0.382212	4.6175	3.82833	0.789167	0.884171	0.89255	21
81.6907		0.259223	4.84675	3.705	1.14175	0.984599	1.15961	21
81.939		0.195256	5.0275	3.565	1.4625	1.09318	1.33784	21
82.1873		0.140342	5.06625	2.975	2.09125	1.36198	1.53545	20
82.4356		0.153805	4.965	3.025	1.94	1.30864	1.48246	20
82.6839		0.130204	4.87975	3.055	1.82475	1.15622	1.57821	20
82.9322		0.131144	4.9535	3.1175	1.836	1.16636	1.57413	20
83.1805		0.161629	5.10475	3.2025	1.90225	1.30884	1.45338	20
83.4288		0.20117	5.27075	3.2825	1.98825	1.50425	1.32176	20
83.6771		0.242574	5.4705	3.405	2.0655	1.71526	1.20419	20
83.9254		0.260162	5.57125	3.45	2.12125	1.83046	1.15886	20
84.1737		0.311697	5.65675	3.5525	2.10425	2.02739	1.03791	20
84.422		0.356089	5.68625	3.6875	1.99875	2.11577	0.944693	20
84.6703		0.368036	5.637	3.68	1.957	2.1249	0.920983	20
84.9186		0.339771	5.519	3.5325	1.9865	2.03125	0.977971	20
85.1669		0.316123	5.38225	3.47	1.91225	1.85977	1.02822	20
85.4152		0.304907	5.35825	3.5075	1.85075	1.75763	1.05298	20
85.6635		0.273693	5.4915	3.51	1.9815	1.76051	1.12552	20
85.9118		0.224488	5.71175	3.3925	2.31925	1.85025	1.25348	20
86.1601		0.191486	5.90525	3.205	2.70025	1.99731	1.35194	20
86.4084		0.20434	5.982	3.175	2.807	2.13928	1.31212	20
86.6567		0.226332	6.0195	3.105	2.9145	2.33475	1.24831	20
86.905		0.248683	6.09125	3.055	3.03625	2.55539	1.18817	20
87.1533		0.260991	6.2615	3	3.2615	2.81945	1.15678	20
87.4016		0.28277	6.4075	2.9825	3.425	3.10282	1.10383	20
87.6499		0.323	6.52425	2.9925	3.53175	3.48525	1.01334	20
87.8982		0.350309	6.60775	2.94	3.66775	3.83512	0.95636	20
88.1465		0.382441	6.69775	2.955	3.74275	4.19089	0.893068	20
88.3948		0.403074	6.8665	2.96	3.9065	4.57293	0.854267	20
88.6431		0.4105	6.90675	2.935	3.97175	4.7248	0.840617	20
88.8914		0.451856	6.80525	3.11	3.69525	4.81579	0.76732	20
89.1397		0.474109	6.6915	3.1275	3.564	4.88504	0.729574	20
89.388		0.467897	6.70825	3.0675	3.64075	4.91992	0.740002	20
89.6363		0.426085	6.957	2.9875	3.9695	4.88569	0.812475	20
89.8846		0.410374	7.362	3.0625	4.2995	5.11329	0.840848	20
90.1329		0.405925	7.7415	3.1075	4.634	5.45814	0.849008	20
90.3812		0.382836	8.04475	3.0925	4.95225	5.54991	0.892312	20
90.6295		0.343681	8.0625	3.065	4.9975	5.1526	0.969899	20
90.8778		0.285961	7.87575	3.035	4.84075	4.41542	1.09633	20
91.1261		0.222051	7.59325	2.9325	4.66075	3.69798	1.26035	20
91.3744		0.180662	7.3185	2.91	4.4085	3.1781	1.38715	20
91.6227		0.163029	7.06525	3	4.06525	2.80691	1.4483	20
91.871
92.1193
92.3676
92.6159
92.8642
93.1125
93.3608
93.6091
93.8574
94.1057
94.354
94.6023
94.8506
95.0989
95.3472
95.5955
95.8438
96.0921
96.3404
96.5887
96.837
97.0853
97.3336
97.5819
97.8302
98.0785
98.3268
98.5751
98.8234
99.0717
99.32
99.5683
99.8166
100.065
100.313
100.561
100.81
101.058
101.306
101.555
101.803
102.051
102.3
102.548
102.796
103.044
103.293
103.541
103.789
104.038
104.286
104.534
104.783
105.031
105.279
105.528
105.776
106.024
106.272
106.521
106.769
107.017
107.266
107.514
107.762
108.01
108.259
108.507
108.755
109.004
109.252
109.5
109.749
109.997
110.245
110.493
110.742
110.99
111.238
111.487
111.735
111.983
112.232
112.48
112.728
112.977
113.225
113.473
113.721
113.97
114.218
114.466
114.715
114.963
115.211
115.46
115.708
115.956
116.204
116.453
116.701
116.949
117.198
117.446
117.694
117.942
118.191
118.439
118.687
118.936
119.184
119.432
119.681
119.929
120.177
120.425
120.674
120.922
121.17
121.419
121.667
121.915
122.164
122.412
122.66
122.909
123.157
123.405
123.653
123.902
124.15
124.398
124.647
124.895
125.143
125.391
125.64
125.888
126.136
126.385
126.633
126.881
127.13
127.378
127.626
127.874
128.123
128.371
128.619
128.868
129.116
129.364
129.613
129.861
130.109
130.357
130.606
130.854
131.102
131.351
131.599
131.847
132.096
132.344
132.592
132.84
133.089
133.337
133.585
133.834
134.082
134.33
134.579
134.827
135.075
135.323
135.572
135.82
136.068
136.317
136.565
136.813
137.062
137.31
137.558
137.806
138.055
138.303
138.551
138.8
139.048
139.296
139.545
139.793
140.041
140.29
140.538
140.786
141.034
141.283
141.531
141.779
142.028
142.276
142.524
142.773
143.021
143.269
143.517
143.766
144.014
144.262
144.511
144.759
145.007
145.256
145.504
145.752
146
146.249
146.497
146.745
146.994
147.242
147.49
147.738
147.987
148.235
148.483
148.732
148.98

## Sheet: Table S5
	Table S5: 24/48 hpf transverse profiles values (collateral number/µm²)
	Collateral number/µm²
	48 hpf axons																				24 hpf axons
Position along axonal shaft (µm)	1	2	3	4	5	6	7	8	9	10	11	12	13	14	15	16	17	18	19	20	1	2	3	4	5	6	7	8	9	10	11	12	13	14	15	16	17	18	19
0.9932	0.0864	0.070952	0.1079	0.41744	0.18548	0.186024	0.280424	0.237272	0.07362	0.1128	0.229376	0.107688	0.29842	0.30496	0.32868	0.181488	0.28148	0.36844	0.3992	0.242012	0	0	0	0	0	0	0	0	0	0	0	0	0	0	0	0	0	0	0
1.9864	0.0432	0.159628	0.123316	0.56168	0.2984	0.23612	0.35464	0.152536	0.18808	0.1736	0.2724	0.16924	0.476	0.29076	0.46156	0.17452	0.29628	0.32336	0.4462	0.22852	0	0	0.20216	0	0	0	0	0	0	0	0	0	0	0	0.11264	0	0	0	0
2.9796	0.060476	0.124156	0.123312	0.25048	0.44352	0.44364	0.29692	0.12712	0.18812	0.2256	0.37992	0.22306	0.40496	0.42552	0.45452	0.30716	0.56296	0.45868	0.54016	0.17472	0	0	0.12996	0	0.087592	0	0	0	0	0	0.042252	0	0	0.018868	0	0	0	0	0
3.9728	0.138228	0.275	0.13102	0.197344	0.40324	0.3578	0.27216	0.110188	0.13084	0.164896	0.26524	0.23074	0.51864	0.52484	0.53144	0.2932	0.34072	0.31584	0.41484	0.37648	0	0	0.08664	0	0.087588	0	0	0.019324	0	0	0.056336	0.04	0	0.075472	0.0939	0	0	0	0
4.966	0.241916	0.106432	0.115604	0.22008	0.28228	0.40788	0.2474	0.37288	0.24538	0.130156	0.40504	0.24612	0.56128	0.45388	0.36364	0.20948	0.29628	0.29328	0.38356	0.22188	0.010868	0	0.0722	0.03404	0.0146	0	0	0.09662	0.01212	0	0.126744	0.06	0	0.037736	0.11268	0	0	0	0.061536
5.9592	0.25056	0.079824	0.169548	0.23528	0.38708	0.40788	0.35468	0.17796	0.15542	0.147492	0.29036	0.2846	0.48312	0.39716	0.42656	0.20248	0.37776	0.376	0.2818	0.29584	0.065216	0	0.10108	0	0.116784	0.029304	0	0.09662	0.060604	0	0.140816	0.4	0	0.056604	0.03756	0.12636	0.042784	0.054048	0.107688
6.9524	0.28512	0.10642	0.123312	0.19736	0.29032	0.42932	0.35468	0.245804	0.14722	0.138852	0.32256	0.161548	0.3908	0.64536	0.46152	0.20244	0.31856	0.3384	0.274	0.4168	0.043472	0.093332	0.11552	0	0.116784	0	0	0.077296	0.08484	0	0.18304	0.16	0	0.075472	0.07512	0.105276	0.042784	0.054048	0.2154
7.9456	0.146868	0.159688	0.100188	0.3188	0.40324	0.34348	0.54436	0.26268	0.10632	0.138848	0.3226	0.30768	0.3482	0.62412	0.7762	0.21644	0.363	0.32336	0.25836	0.3832	0.043472	0.053328	0.0722	0.051064	0.102188	0.029304	0	0.135268	0.036364	0	0.140816	0.24	0	0.075472	0.11268	0.084208	0.117688	0.094612	0.169216
8.9388	0.259196	0.239496	0.100192	0.212512	0.45972	0.30056	0.32992	0.186428	0.13906	0.26896	0.22224	0.407648	0.49028	0.39716	0.51752	0.19548	0.31112	0.28576	0.211368	0.3832	0.11958	0.039996	0.10108	0.25532	0.204396	0.058608	0.039216	0.25116	0.072728	0	0.154888	0.4	0.024768	0.09434	0.24408	0.231612	0.160484	0.16224	0.169248
9.932	0.38016	0.27496	0.285148	0.296	0.6532	0.29336	0.31344	0.38984	0.07362	0.31236	0.30824	0.36924	0.67496	0.40428	0.51052	0.2862	0.34076	0.21808	0.234852	0.28912	0.22824	0.173332	0.49096	0.23832	0.2336	0.087916	0.196112	0.3478	0.072728	0.035244	0.154888	0.24	0.037152	0.150952	0.33796	0.18952	0.139052	0.216228	0.3692
Axonal shaft
15.8912	0.03456	0.10642	0.146444	0.35676	0.193564	0.07156	0.39592	0.118644	0.22904	0.147504	0.43728	0.90016	0.88808	0.50356	0.37064	0.726	0.3704	0.075184	0.148724	0.147916	0.097828	0.119988	0.18772	0.204288	0.1314	0.029304	0.196104	0.270528	0.04848	0	0.35216	0	0.074304	0.075472	0.37556	0.105292	0.20324	0.04054	0.21536
16.8844	0.164152	0.09758	0.123312	0.47816	0.056448	0.171732	0.51136	0.067792	0.19628	0.017352	0.23656	0.26152	0.49736	0.62408	0.37064	0.356	0.244436	0.082704	0.28176	0.10756	0.065216	0.053336	0.18772	0.102128	0.131396	0	0.156864	0.173904	0.03636	0	0.19712	0.04	0.024768	0.075472	0.5258	0.105276	0.096276	0.108112	0.076928
17.8776	0.086388	0.106432	0.107896	0.39472	0.056448	0.1717	0.33812	0.042372	0.1554	0.017352	0.344124	0.26922	0.49024	0.41844	0.35664	0.349	0.25924	0.180468	0.078272	0.067224	0.054348	0.013332	0.20216	0.06808	0.0292	0	0.254936	0.173904	0	0	0.168968	0.08	0.024768	0.075472	0.56336	0.021052	0.064176	0.175708	0
18.8708	0.069116	0.097564	0.1079	0.417512	0.11292	0.150248	0.47836	0.042376	0.16356	0	0.222232	0.2538	0.36944	0.4752	0.36364	0.2374	0.39256	0.165424	0.39924	0.026896	0.043472	0.026664	0.12996	0.03404	0	0	0.215688	0.135268	0	0	0.028168	0.08	0.049536	0	0.37556	0.042104	0.160448	0.148656	0.030768
19.864	0.01728	0.09758	0.053952	0.12144	0.209688	0.135948	0.73404	0.10168	0.09816	0.04338	0.207872	0.27688	0.25576	0.234	0.29368	0.25132	0.31852	0.135332	0.21918	0.026896	0.010868	0.026664	0.17328	0.06808	0	0.04396	0.078432	0.077296	0	0	0	0.02	0.037152	0	0.28168	0.042104	0.106976	0.04054	0.046152
20.8572	0.01728	0.09758	0.06166	0.318792	0.137092	0.1574	1.03904	0.0339	0.13088	0.017352	0.23656	0.26154	0.24156	0.3546	0.31468	0.25132	0.30368	0.12782	0.36008	0.0941	0	0	0.12996	0.085108	0	0.043956	0	0.077296	0	0	0.028168	0	0.024768	0	0.58216	0	0.085564	0.040536	0.030768
21.8504	0.025916	0.115316	0.03854	0.144232	0.064512	0.128808	0.29692	0.033904	0.17176	0.04338	0.179208	0.19232	0.184728	0.36168	0.48252	0.244324	0.259228	0.052628	0.187856	0.0941	0	0	0.01444	0.06808	0	0	0	0.077296	0	0	0	0	0	0	0.18776	0	0.010696	0.040536	0
22.8436	0.02592	0.035476	0.03854	0.113852	0.056448	0.135956	0.321668	0.059324	0.31896	0.04338	0.172048	0.130772	0.17764	0.40424	0.30768	0.230364	0.207384	0.09774	0.031312	0.0605	0	0	0	0	0	0	0	0.019324	0	0	0.098588	0	0	0	0.20652	0	0.053476	0.054048	0.015384
23.8368	0.0432	0.124184	0.092484	0.098676	0.056448	0.143108	0.1402	0.118648	0.09814	0.04338	0.207884	0.153848	0.156328	0.3404	0.24476	0.25132	0.17776	0.12782	0.054788	0.0605	0	0	0.01444	0	0.0292	0	0	0.038648	0	0	0.056336	0.04	0	0	0.26288	0	0.128336	0.054048	0.169216
24.83	0.0432	0.141904	0.038536	0.083496	0.056448	0.093028	0.098968	0.084744	0.08998	0.086752	0.093176	0.161528	0.15632	0.283712	0.216804	0.076792	0.081464	0.097752	0.109592	0.087412	0	0.026668	0.08664	0	0.058396	0	0	0	0	0	0.056336	0	0	0	0.22532	0	0.074872	0.013512	0.215384

## Sheet: Table S6
	Table S6: 24/48 hpf longitudinal profiles values (collateral number/µm²)
	Collateral number/µm²
	48 hpf axons																				24 hpf axons
position along axonal shaft (µm)	1	2	3	4	5	6	7	8	9	10	11	12	13	14	15	16	17	18	19	20	1	2	3	4	5	6	7	8	9	10	11	12	13	14	15	16	17	18	19
0.9932	0	0	0	0	0.120822	0	0.120822	0	0	0	0.604108	0.120822	0.281917	0	0.120822	0	0.241643	0	0	0.201369	0	0	0	0	0	0	0	0	0	0	0	0	0	0	0	0	0	0	0
1.9864	0	0	0	0.0805477	0.281917	0	0.120822	0	0	0	0.443012	0.161096	0.201369	0.161096	0.0805477	0.120822	0.0402739	0	0	0.0805477	0	0	0.0402739	0	0	0	0	0	0	0	0	0	0	0	0	0	0	0.0805477	0.201369
2.9796	0	0.443012	0	0.161096	0.161096	0.161096	0.684656	0	0	0	0	0.0402739	0.362465	0.161096	0	0.120822	0.120822	0	0	0.120822	0	0	0.0805477	0	0	0	0	0	0	0	0.161095	0	0	0	0.161095	0	0	0	0
3.9728	0	0.161096	0	0.362465	0.161096	0	0.161096	0	0	0	0	0.0402739	0.563834	0	0.241643	0.201369	0.161096	0	0.0402739	0.120822	0	0	0	0	0	0	0	0	0	0	0.161095	0	0	0	0.281917	0	0	0	0
4.966	0.0805477	0	0	0.161096	0.161096	0	0.0805477	0	0	0	0	0	0.52356	0.161096	0.120822	0.161096	0.805477	0	0.0402739	0.402739	0	0	0	0	0	0	0	0	0	0	0.120822	0	0	0	0.281917	0	0	0	0
5.9592	0.322191	0.201369	0	0.0805477	0.161096	0	0.0805477	0	0	0	0	0	0.72493	0	0.322191	0.120822	0.926299	0	0	0.322191	0.0805477	0	0	0.0805477	0	0	0.0805477	0	0	0	0	0	0	0	0.161095	0	0.161095	0	0
6.9524	0	0.201369	0	0.483286	0.0402739	0	0.483286	0	0	0	0	0	0.0402739	0.0805477	0.241643	0	0.100685	0	0.0805477	0.281917	0	0	0	0.0805477	0	0	0.0402739	0	0	0	0.0805477	0	0	0	0.161095	0	0	0	0
7.9456	0	0	0	0.926299	0.161096	0	0.322191	0	0	0	0	0	0.161096	0.0402739	0.161096	0	0.402739	0	0	0.241643	0	0	0.0805477	0	0	0	0.0402739	0	0	0	0.0805477	0	0	0	0.161095	0	0	0	0
8.9388	0	0.120822	0	0.161096	0.201369	0	0.765203	0.0805477	0	0	0	0	0.201369	0.120822	0.563834	0	0.221506	0.0805477	0.0402739	0.241643	0	0	0.0805477	0	0	0	0	0	0	0	0.201369	0	0	0	0.120822	0	0	0	0.0402739
9.932	0	0.0402739	0	0.0402739	0.161096	0	1.32904	0	0	0	0	0.201369	0.322191	0.342328	0.845751	0	0.966573	0	0.161096	0.161096	0	0.0402739	0	0	0	0	0	0	0	0	0.322191	0	0	0	0	0	0	0	0.161095
10.9252	0	0.0805477	0	0.0805477	0.241643	0	0.52356	0	0	0	0	0.241643	0.926299	0.322191	1.24849	0.161096	0.604108	0	0.201369	0.161096	0	0.0402739	0.886025	0	0	0	0.120822	0	0	0	0.161095	0	0	0	0.201369	0	0	0	0.241643
11.9184	0	0.0402739	0	0	0.120822	0	0.322191	0	0	0	0	0.161096	0.805477	0.805477	0.402739	0	0.684656	0	0.120822	0.322191	0.322191	0	0	0	0	0	0.281917	0	0	0	1.24849	0.52356	0	0	0	0	0	0	0.0805477
12.9116	0.0402739	0.201369	0	0	0.402739	0	0.281917	0	0	0	0	0.322191	0.201369	1.28876	0.52356	0	0.402739	0	0	0.322191	0.201369	0	0.0805477	0	0	0	0.120822	0	0	0	0.0402739	0	0	0	0	0	0	0	0.26178
13.9048	0.0402739	0	0	0	0.322191	0	0.161096	0	0	0.161096	0	0.322191	0.281917	0.886025	0.362465	0	0.201369	0	0	0.684656	0.0805477	0	0.0805477	0.161095	0	0	0	0	0	0	0	0	0.0805477	0	0.0805477	0	0	0	0
14.898	0	0	0	0	0.443012	0	0.161096	0.120822	0	0.161096	0	0.0402739	0.483286	1.8526	0.402739	0	0.322191	0	0	0.644382	0	0	0.0805477	0.120822	0.161095	0	0.201369	0	0	0	0.805477	0.201369	0	0	0	0	0	0	0
15.8912	0	0	0	0	0.161096	0	0.161096	0.161096	0	0.120822	0	0.161096	0.443012	0.241643	0.402739	0	0.362465	0	0.201369	0.161096	0	0	0	0	0.0805477	0	0.161095	0	0	0.0402739	0	0.322191	0	0	0.362465	0.563834	0	0	0
16.8844	0	0	0.0805477	0	0.201369	0	0.362465	0.0805477	0.0805477	0	0	0.201369	0.322191	0.402739	0.201369	0	0.161096	0.241643	0.120822	0.241643	0	0	0.120822	0	0.201369	0	0.0402739	0	0	0.0402739	0.0805477	0.52356	0	0	0.0402739	0	0	0	0
17.8776	0.120822	0.161096	0.120822	0.0805477	0.322191	0	0.241643	0.120822	0	0.120822	0	0.201369	0	0.362465	0.201369	0	0.281917	0.322191	0.120822	0.241643	0.0402739	0	0.281917	0	0.201369	0.0805477	0.72493	0.0402739	0.483286	0	0	0.0402739	0	0	0.322191	0	0	0	0
18.8708	0.201369	0.161096	0.0805477	0.120822	0.402739	0	0.161096	0	0	0	0	0.402739	0.684656	0.402739	0.161096	0	0.0805477	0	0.161096	0.281917	0.161095	0	0	0	0.0402739	0	0.402739	0.322191	0	0	0	0.563834	0	1.08739	0.0805477	0	0	0	0
19.864	0	0.281917	0	0.0805477	0.201369	0	0.241643	0.241643	0	0	0	0.161096	0.322191	0.644382	0.241643	0.120822	0	0.120822	0.0805477	0.161096	0.0402739	0	0.120822	0	0.201369	0.120822	0	0	0	0	0.0805477	0.362465	0.0805477	0	0.161095	0	0	0.120822	0.120822
20.8572	0.0805477	0.322191	0	0.201369	0.281917	0	0.281917	0.241643	0	0	0	0.443012	0.765203	1.02698	0.281917	0	0.161096	0.0805477	0.161096	0.322191	0.0805477	0	0.604108	0	0.0402739	0.120822	0.120822	0	0	0	0	0	0	0	0.966573	0.161095	0	0.161095	0.362465
21.8504	0.0805477	0.322191	0	0.201369	0.362465	0	0.241643	0.281917	0	0	0	0.483286	0.322191	0.684656	0.241643	0.0805477	0.161096	0	0.241643	0.241643	0.161095	0.120822	0.281917	0	0.322191	0.0402739	0	0	0	0	0	0	0.0805477	0	0.241643	0.241643	0	0	0.0805477
22.8436	0	0.120822	0	0.120822	0.402739	0	0.161096	0.241643	0	0.0402739	0	0.443012	0.402739	0.402739	0.201369	0	0.201369	0.825614	0.241643	0.161096	0	0.241643	0.443012	0	0.281917	0	0	1.00685	0	0	0	0	0.161095	0.0805477	0.120822	0	0.402739	0	0.120822
23.8368	0	0.0402739	0	0.0805477	0.402739	0	0.161096	0.201369	0	0.322191	0.0402739	0.161096	0.402739	0.52356	0.241643	0	0.281917	0.402739	0.161096	0.161096	0	0	0.52356	0	0	0	0	0.0805477	0	0	0	0	0.281917	0	0.0805477	0.161095	0.0805477	0	0
24.83	0	0.0805477	0.322191	0	0.402739	0	0.161096	0.362465	0.241643	0.402739	0.201369	0.583971	0.644382	0.0805477	0.0805477	0.120822	0.241643	0	0.322191	0.241643	0	0.161095	0.161095	0.241643	0.0805477	0.0402739	0	0	0	0	0	0	0	0	0.161095	0.120822	1.32904	0	0
25.8232	0	0.120822	0.241643	0	0.281917	0	0.322191	0.281917	0	0.322191	0	0.322191	1.32904	0.845751	0.241643	0.161096	0.362465	0	0.281917	0.0402739	0	0.0805477	0.201369	0.201369	0	0	0	0	0	0	0	0	0	0	0.161095	0	0.624245	0	0
26.8164	0.120822	0.0805477	0	0	0.322191	0	0.201369	0	0	0.241643	0.0805477	0.0805477	0.443012	1.12767	0.201369	0.624245	0.161096	0	0.302054	0	0	0	0.120822	0.161095	0	0	0	0	0	0	0	0	0	0	0	0	0.604108	0	0
27.8096	0.161096	0	0.0402739	0.120822	0.362465	0.0805477	0.362465	0.241643	0.0805477	0.161096	0.0805477	0	0.0805477	1.08739	0.201369	0.886025	0.201369	0.241643	0	0	0	0	0	0	0	0	0	0	0	0	0	0	0	0.483286	0.0805477	0	0.241643	0	0
28.8028	0.241643	0	0.0805477	0.161096	0.443012	0.443012	0.402739	0.604108	0	0.281917	0.0805477	0	0.201369	0.161096	0.281917	0.0805477	0.201369	0.161096	0	0.0805477	0	0	0	0	0	0	0	0	0	0	0	0	0	0	0.281917	0.0402739	0.161095	0.0805477	0
29.796	0	0	0	0.322191	0.322191	0.201369	0.322191	0.241643	0.0805477	0.362465	0	0.0402739	0.402739	0.201369	0.402739	0	0.120822	0	0	0.161096	0	0	0	0	0	0	0	0	0	0	0	0	0	0	0.563834	0.0805477	0.0402739	0	0.845751
30.7892	0.322191	0	0	0.322191	0.120822	0	0.483286	0.120822	0.0402739	0.644382	0.161096	0.161096	0.52356	0	0.52356	0	0.322191	0	0.0402739	0.161096	0	0	0	0.322191	0	0	0	0	0	0	0	0	0	0	0	0	0	0	0
31.7824	0.120822	0.0402739	0	0.322191	0.322191	0.0805477	0.201369	0.241643	0.201369	0.0805477	0.0402739	0.322191	0.241643	0	0.443012	0.120822	0.161096	0	0.0402739	0	0	0	0.0805477	0	0.0805477	0	0	0	0	0	0	0	0	0	0	0	0	0.0402739	0
32.7756	0.161096	0.120822	0	0.402739	0.161096	0.161096	0.201369	0	0	0	0.302054	0.483286	0.161096	0.0402739	0.241643	0	0.362465	0	0.0402739	0.0805477	0	0	0	0	0	0	0	1.04712	0	0	0	0	0	0	0.0805477	0	0	0	0
33.7688	0.161096	0.0402739	0	0.281917	0.201369	0.161096	0	0	0.0402739	0	0.161096	0.72493	0	0.161096	0.322191	0	0.0805477	0.0805477	0.0402739	0	0	0	0	0	0	0	0	0	0	0	0	0.120822	0	0	0	0	0	0	0
34.762	0.120822	0.161096	0	0.201369	0.322191	0.161096	0.402739	0	0.0402739	0.120822	0.161096	0.281917	0.161096	0.161096	0.161096	0.120822	0.241643	0	0	0	0	0	0	0	0	0	0	0.0805477	0	0	0	0	0	0	0.604108	0	0	0	0
35.7552	0	0.362465	0	0.322191	0.362465	0.281917	0.161096	0	0	0.241643	0.322191	0.161096	0.161096	0.483286	0	0.0402739	0	0	0.0805477	0	0	0	0	0	0	0	0	0	0	0	0	0	0	0	1.00685	0	0	0	0
36.7484	0.120822	0.322191	0	0.161096	0.161096	0.161096	0.161096	0	0.0402739	0	0.161096	0.161096	0.120822	0.120822	0	0.120822	0.322191	0	0.241643	0	0	0	0	0	0	0	0	0	0	0	0	0	0	0	0.201369	0.0805477	0.0402739	0	0
37.7416	0.100685	0.120822	0	0.402739	0.161096	0.201369	0.241643	0	0.0402739	0	0.0402739	0.161096	0	0.161096	0	0.0402739	0.241643	0	0.362465	0	0	0	0.201369	0	0	0	0	0.281917	0	0	0.161095	0	0	0	0	0	0.161095	0	0
38.7348	0	0.0805477	0	0.201369	0.161096	0.483286	0.161096	0	0	0	0.120822	0.161096	0	0.241643	0	0.443012	0.120822	0	0	0	0	0	0	0	0	0	0	0.0805477	0	0	0.201369	0	0	0	0	0	0.0805477	0	0.0805477
39.728	0	0.0402739	0	0.161096	0.161096	0.443012	0.281917	0	0	0.644382	0.0805477	0.161096	0.0805477	0	0.241643	0.161096	0.120822	0	0.161096	0	0	0	0	0	0	0.402739	0	0	0	0	0.0805477	0	0	0	0	0	0	0	0.120822
40.7212	0	0	0	0.362465	0.161096	0.402739	0.52356	0	0	0.0805477	0.443012	0.161096	0	0	0.765203	0.281917	0.201369	0	0.120822	0	0	0	0	0	0	0	0	0.0805477	0	0	0	0	0	0	0	0	0	0.805477	0
41.7144	0.0402739	0	0	0.443012	0.201369	0	0.161096	0	0	0	0.0805477	0.161096	0.0805477	0	0.463149	0.161096	0.281917	0	0.120822	0	0	0	0	0.161095	0	0	0	0.201369	0	0	0.201369	0	0	0	0	0	0	0	0.120822
42.7076	0.0402739	0	0	0.563834	0.322191	0	0.161096	0	0	0.0805477	0	0.161096	0.161096	0.402739	0	0.161096	0.161096	0	0.322191	0	0	0	0	0.0805477	0.161095	0	0	0.120822	0	0	0	0	0	0	0	0	0	0	0.281917
43.7008	0	0.0805477	0.0805477	0.604108	0.443012	0	0.161096	0.120822	0	0	0.161096	0.161096	0.362465	0.443012	0	0	0.0805477	0.120822	0.362465	0	0	0	0.120822	0.120822	0	0	0	0	0	0	0	0.0805477	0	0	0	0.161095	0	0	0.0805477
44.694	0	0.201369	0	0.563834	0.281917	0	0.161096	0	0	0	0	0.322191	0.443012	0.161096	0	0	0.161096	0	1.71164	0	0	0.161095	0	0.281917	0.281917	0	0	0	0	0	0	0	0.0805477	0	0	0.201369	0	0	0.161095
45.6872	0	0	0	0.26178	0.161096	0	0.161096	0	0	0.0805477	0	0.402739	0.52356	0.161096	0.241643	0	0.161096	0	0.201369	0	0.0402739	0.120822	0	0	1.12767	0	0	0	0	0	0	0	0	0	0	0.0805477	0.120822	0	0.120822
46.6804	0	0	0	0.221506	0.0805477	0	0.644382	0	0	0	0	0.281917	0.201369	0.241643	0	0	0.0805477	0	0.161096	0	0.805477	0.120822	0	0	0.161095	0	0	0	0	0	0.0402739	0	0	0	0	0	0	0	0
47.6736	0	0	0	0.322191	0	0.241643	1.40959	0	0	0.0805477	0	0.161096	0.161096	0.161096	0.120822	0.120822	0	0.241643	0.52356	0	0	0.161095	0	0	0	0	0	0.604108	0	0	0.201369	0	0	0	0	0.120822	0	0	0.0805477
48.6668	0	0.120822	0	0.281917	0.120822	0.281917	0.26178	0	0.0805477	0.0402739	0	0.161096	0.161096	0.161096	0.161096	0	0.120822	0.241643	0.926299	0	0.0805477	0.161095	0	0	0	0	0	0.241643	0	0	0.362465	0.684656	0	0	0.0402739		0	0.120822	0.201369
49.66	0	0.221506	0	0.201369	0.161096	1.06726	0.201369	0	0	0	0	0.322191	0.72493	0.281917	0.0805477	0	0	0	0.201369	0	0	0.161095	0	0.281917	0.0805477	0	0	0.120822	0	0	0	0.201369	0	0	1.16794		0	0.402739	0
50.6532	0	0.0805477	0	0.201369	0.161096	0	0.161096	0	0.161096	0.201369	0	0.201369	0.0402739	0	0	0	0	0.241643	0.161096	0	0	0	0.120822	0.0402739	0	0	0	0	0	0	0		0	0	0.503423		0	0.644382	0.201369
51.6464	0	0.0402739	0	0.120822	0.120822	0	0.201369	0	0.0805477	0.161096	0.241643	0.402739	0.241643	0	0.201369	0	0	0.0805477	0.0402739	0.0805477	0	0	0.120822	0	0	0		0	0	0	0		0	0	0.382602		0	0.120822	0.281917
52.6396	0	0.241643	0	0	0.0402739	0	0.483286	0	0.161096	0	0.402739	0	0.120822	0	0.241643	0	0.201369	0	0.161096	0.0805477	0	0	0.0402739	0.362465	0	0			0	0	0		0	0.0805477	0.72493		0	0.120822	0
53.6328	0	0.161096	0.0402739	0	0	0.0805477	0.402739	0	0	0.322191	0	0.120822	0.201369	0.0805477	0.201369	0	0.120822	0	0.120822	0	0	0	0.362465	0	0	0			0	0	0		0	0	0.201369		0	0	0
54.626	0	0.201369	0.0805477	0	0.0805477	0.161096	0.241643	0	0	0.0402739	0.241643	0.201369	0.201369	0	0.161096	0.120822	0	0.281917	0.241643	0.120822	0	0	0.563834	0	0	0			0	0	0		0				0	0	0
55.6192	0	0.161096	0.0402739	0	0	0.201369	0.241643	0	0.0805477	0	0.161096	0.241643	0.120822	0.765203	0.161096	0.161096	0	0.120822	0.322191	0.120822	0	0.120822	0.322191	0	0.120822	0			0	0	0		0				0.0805477	0	0
56.6124	0	0.0402739	0.120822	0.241643	0	0.0805477	0.483286	0	0.120822	0	0.201369	0.161096	0.201369	0.52356	0.161096	0.161096	0	0.120822	0.362465	0	0	0	0.120822	0.161095	0.0805477	0			0	0	0		0				0.644382	0	0.281917
57.6056	0	0	0.161096	0	0	0.402739	0.966573	0	0	0	0.120822	1.24849	0.322191	0.402739	0.281917	0.161096	0.0805477	0	0.241643	0	0	0	0.0805477	0	0	0			0.0402739		0		0				0.0805477	0.322191	0.161095
58.5988	0	0	0	0.161096	0	0.604108	0.402739	0	0	0.0805477	0.161096	0.886025	0.241643	0.120822	0.322191	0.161096	0	0.0805477	0.241643	0	0	0	0.241643	0	0	0			0.0402739		0		0				0	0	0.161095
59.592	0	0	0	0.161096	0	0	0.0805477	0	0	0.100685	0.402739	0.422876	0.0805477	0.0805477	0.765203	0.0402739	0	0.0805477	0.161096	0	0.161095	0	0.161095		0	0			0		0		0				0	0	0
60.5852	0	0	0	0.241643	0	0.0402739	0	0	0	0	0.120822	0.362465	0.52356	0.120822	0.805477	0.0402739	0	0.0805477	0.362465	0	0	0	0		0	0			0		0		0				0	0	0
61.5784	0	0	0	0	0.241643	0.201369	0	0	0.0805477	0.0402739	0.241643	0.644382	0.402739	0.0402739	0.362465	0.161096	0	0	0.362465	0	0	0	0		0	0			0		0		0				0	0	0.120822
62.5716	0	0	0	0	0.201369	0.362465	0	0	0	0.0402739	0.322191	0.241643	0.161096	0.120822	0.684656	0.120822	0	0	0.281917	0	0	0	0		0	0			0		0		0				0	0	0
63.5648	0	0	0	0	0.241643	0.52356	0	0	0	0.161096	0.322191	0.241643	0.201369	0	0.322191	0	0	0	0.281917	0	0	0.120822	0		0	0			0		0.0805477		0				0	0.72493	0
64.558	0	0	0	0	0	0.483286	0	0	0	0.0402739	0.322191	0.201369	0.281917	0	0.322191	0.161096	0	0	0.0402739	0	0	0	0		0	0.0805477			0		0.241643		0				0	0	0
65.5512	0	0.161096	0	0	0.684656	0.322191	0	0	0	0.0805477	0.241643	0.241643	0.362465	0.161096	0.362465	0.241643	0	0	0	0	0	0	0		0	0			0		0		0				0	0
66.5444	0	0	0	0.0805477	0.52356	0.201369	0	0	0	0.0402739	0.322191	0.161096	0.181232	0.161096	0.543697	0.201369	0.0805477	0.161096	0.0805477	0.0805477	0	0	0		0	0			0		0		0				0	0
67.5376	0	0	0	0	0	0.52356	0	0	0.120822	0	0.322191	0.201369	0	1.00685	0.443012	0.120822	0.281917	0.322191	0	0	0	0	0		0	0			0		0		0				0	0
68.5308	0	0.0805477	0	0	0	0.0402739	0	0	0.322191	0	0.281917	0.161096	0.120822	0.161096	0.201369	0	0.644382	0.483286	0.0805477	0	0	0.0805477	0.161095		0				0		0		0				0	0
69.524	0	0	0	0	0	0.0402739	0	0.0805477	0.120822	0	0.120822	0.161096	0.201369	0.241643	0.52356	0	0.0402739	0.563834	0.0805477	0.0805477	0	0							0		0.161095		0				0	0
70.5172	0	0	0.161096	0	0	0.161096	0	0	0	0	0.161096	0.563834	0.161096	0.0402739	0.72493	0	0.161096	0.161096	0.0805477	0.281917	0	0							0		0.402739		0.0805477				0	0
71.5104	0.443012	0	0	0.0805477	0	0	0	0	0	0	0.281917	0.281917	0.0805477	0.221506	0.120822	0.0402739	0.241643	0	0	0.201369	0.241643	0							0				0				0	0
72.5036	0.201369	0	0	0	0	0	0	0	0	0	0.483286	0.322191	0.0402739	0.0805477	0	0	0.161096	0	0	0	0	0							0				0				0	0
73.4968	0.201369	0.0805477	0.161096	0	0	0	0	0	0	0	0.443012	0.322191	0.161096	0.241643	0.161096	0	0	0.161096	0	0.0805477	0	0							0				0				0	0
74.49	0.161096	0	0.201369	0	0.161096	0	0	0.120822	0	0.0402739	0.52356	0.322191	0.0805477	0.0805477	0.161096	0.221506	0	0.161096	0	0.0402739	0	0							0				0.0402739				0	0.120822
75.4832	0.281917	0	0.201369	0	0.0402739	0	0.100685	0.684656	0	0.120822	0.201369	0.322191	0.322191	0.161096	0.120822	0.120822	0	0.161096	0	0.322191	0								0				0				0
76.4764	0.161096	0	0.281917	0	0.0402739	0	0.322191	0	0.0805477	0.0805477	0	0.443012	0.281917	0.161096	0.0402739	0	0	0.0805477	0	0.201369	0								0				0				0
77.4696	0	0.120822	0.161096	0.0402739	0.52356	0	0.966573	0	0	0.362465	0.443012	0.52356	0.322191	0.201369	0	0.402739	0	0	0.543697	0	0								0				0				0
78.4628	0	0.0805477	0	0.0402739	0.281917	0.402739	0.161096	0.161096	0	0.463149	0.362465	0.443012	0	0.161096	0.0402739	0.845751	0	0.120822	0.52356	0.443012	0								0.161095				0				0
79.456	0	0	0	0.120822	0.161096	0	0	0.0402739	0	0	0.402739	0.201369	0	0.0805477	0.120822	0.402739	0.0805477	0.161096	0.281917	0	0								0.161095				0.0805477				0.120822
80.4492	0	0.0805477	0.0805477	0.0402739	0	0.241643	0.241643	0	0	0	0.443012	0.120822	0.0805477	0.201369	0	0	0.201369	0.322191	0.443012	0	0								0.241643								0
81.4424	0	0	0	0.161096	0.0805477	0.161096	0	0	0	0	0.241643	0.201369	0.120822	0.161096	0.120822	0	0.241643	0	0.161096	0	0								0.281917								0
82.4356	0	0	0.644382	0.483286	0.120822	0.161096	0	0.0805477	0.563834	0	0.402739	0.281917	0.322191	0.161096	0.120822	0	0.241643	0	0.402739	0	0.0805477																0
83.4288	0.0402739	0.0402739	0.362465	0.161096	0.0402739	0.161096	0.120822	0.0402739	0.241643	0	0.281917	0.281917	0.52356	0.161096	0	0	0.362465	0.0402739	0.704793	0	0																0
84.422	0.0805477	0	0.0402739	0.72493	0.120822	0.161096	0.161096	0	0.120822	0	0.52356	0	0.684656	0.161096	0.201369	0	0.120822	0.161096	0.241643	0	0																0.201369
85.4152	0	0	0	0	0	0.0805477	0.120822	0.0805477	0.201369	0	0.181232	0	0.604108	0.120822	0.241643	0	0.120822	0.281917	0.402739	0.0402739	0																0.241643
86.4084	0.0402739	0	0	0.72493	0.161096	0.0402739	0.0402739	0.362465	0.161096	0	0.120822	0.0805477	0.443012	0	1.12767	0	0	0.52356	0.322191	0.26178	0.0805477																0
87.4016	0	0	0	0.120822	0	0.201369	0.241643	0.382602	0.0805477	0.201369	0	0.322191	1.16794	0	0.52356	0	0	0.402739	0.281917	0.322191	0																0
88.3948	0	0	0	0.161096	0	0.201369	0.120822	0.503423	0.161096	0.161096	0	0	0.684656	0.443012	0.241643	0	0	0.120822	0.281917	0.0402739	0																0
89.388	0.201369	0	0.0805477	0.161096	0	0.241643	0.0402739	0.120822	0	0.0805477	0	0.0805477	1.16794	0.644382	0.161096	0	0.0402739	0	0.201369	0	0.0805477																0
90.3812	0	0	0.120822	0.161096	0	0.604108	0.120822	0.120822	0.241643	0.120822	0.0805477	0.0805477	0.563834	0.684656	0.0805477	0.120822	0.120822	0.120822	0.120822	0	0.0805477																0.0402739
91.3744	0.362465	0.0805477	0.443012	0.0402739	0.0805477	0.161096	0.483286	0.0402739	0.161096	0.241643	0.0402739	0.120822	0.443012	0.322191	0.161096	0.52356	0.161096	0.563834	0.322191	0	0.0805477																0
92.3676	0.322191	0.0805477	0.201369	0	0	0.362465	0.563834	0	0.402739	0	0.161096	0.120822	0.161096	0	0.161096	0.322191	0.161096	0.241643	0.0604108	0																	0
93.3608	0.322191	0	0.0402739	0	0	0.322191	0.563834	0	0.161096	0	0.241643	0.0805477	0.161096	0	0.382602	0.362465	0.161096	0.583971	0	0.120822																	0.161095
94.354	0.322191	0	0.281917	0	0.0402739	0.281917	0.483286	0	0.281917	0	0.201369	0	0	0	0.443012	0.161096	0.161096	0.483286	0	0.120822
95.3472	0.0805477	0.443012	0.443012	0.0402739	0.120822	0.322191	0.322191	0.0402739	0.161096	0	0.362465	0.120822	0	0	0.483286	0.241643	0.161096	0.140958	0	0
96.3404	0.966573	0.161096	1.16794	0.402739	0.161096	0.322191	0.161096	0.161096	0.684656	0	0.362465	0.0402739	0	0	0.72493	0.221506	0.281917	0.161096	0	0.161096
97.3336	0.342328	0	0.563834	0.120822	0	0.52356	1.04712	0.201369	0.765203	0	0.161096	0.161096	0.362465	0.120822	0.281917	0.422876	0.281917	0	0	0.322191
98.3268	0.0604108	0	0.281917	0.805477	0.120822	0.563834	0.241643	0	0.402739	0	0.201369	0.563834	0.120822	0.765203	0	0.362465	0.322191	0	0.120822	0.604108
99.32	0.161096	0	0.120822	0.181232	0.322191	0.563834	0.281917	0.120822	0.302054	0	0.0805477	0.241643	0	0.52356	0.322191	1.16794	0.604108	0	0.322191	0.201369
100.313	0.402739	0.342328	0.161096	0.201369	0.52356	0.362465	0.443012	0.161096	0.322191	0.443012	0.362465	0.120822	0	0.845751	0.402739	0.362465	0.443012	0.0402739	0.402739	0.241643
101.306	0.201369	0.281917	0	0.241643	0.745066	0.443012	0.362465	0.664519	0.161096	0.483286	0.281917	0	0	0.644382	0.483286	0.604108	0.886025	0.0402739	0.281917	0.362465
102.3	0	0.161096	0	0.563834	1.12767	0.322191	0.362465	0.322191	0.765203	0.604108	0.362465	0.0805477	0.0402739	1.26863	0.281917	1.24849	0.483286	0	0.563834	0.0805477
103.293	0.120822	0.161096	0.201369	0.402739	0.362465	0.402739	0.161096	0.161096	0.0805477	0.201369	0.604108	0	0.241643	0.72493	0.886025	1.6915	0.644382	0.120822	0.161096	0.362465
104.286	0	0.161096	0.201369	0.161096	0.241643	0.342328	0.161096	0.0805477	0	0.563834	0.0402739	0.0402739	0.563834	0.201369	0.78534	0.563834	0.322191	0.120822	0.181232	0.120822
105.279	0.241643	0.161096	0.161096	0.52356	0.443012	0.241643	0.161096	0.281917	0.120822	0.0805477	0	0.161096	0.604108	0.322191	0.52356	0.120822	0.52356	0.0604108	0.140958	0.0402739
106.272	0	0.362465	0.322191	0.161096	0.362465	0.563834	0.120822	0.765203	0.322191	0	0	0	0.281917	0.443012	0.241643	0.201369	0.664519	0.443012	0.362465	0
107.266	0	0.201369	0	0.342328	0.644382	0.563834	0	0.583971	0.281917	0	0.161096	0.443012	0.52356	0.322191	0.362465	0.201369	0.362465	0.463149	0.463149	0.845751
108.259	0.765203	0	0.0805477	0.684656	0.402739	0.52356	0	0.281917	0.161096	0	0.161096	0	0.362465	0.483286	0.241643	0	0.483286	0.483286	0	0.362465
109.252	0.201369	0.0805477	0.161096	0.604108	0.644382	0.322191	0.483286	0.161096	0.362465	0	0.120822	0	0.362465	0.362465	0.322191	0	0.281917	0.241643	0.805477	0.161096
110.245	0.241643	0.563834	0.161096	0.241643	0.0805477	0.281917	1.89287	0.161096	0.362465	0	0.241643	0	0.402739	0.52356	0.322191	0.241643	0.362465	0.886025	0.483286	0.161096
111.238	0.281917	1.49013	0.0805477	0.563834	0	0.201369	1.08739	0.362465	0.402739	0	0.241643	0	1.77205	0.402739	0.281917	0.161096	0.402739	1.00685	0.483286	0.281917
112.232	0.52356	0.604108	0	0.241643	0	0.161096	0.644382	0.201369	0.241643	0	0.241643	0.52356	0.483286	0.443012	0.241643	0.161096	0.72493	0.926299	0.684656	0.322191
113.225	0.241643		0.0805477	0.241643	0.161096	0.0402739	0.362465	0.161096	0.483286	0	0.443012	0.281917	0.483286	0.563834	0.483286	0.161096	0.241643	1.16794	0.201369	0.402739
114.218	0.402739		0.161096	0.161096	0	0.0805477	0	0.684656	0.241643	0.0402739	0.322191	0.0402739	0.563834	0.604108	0.362465	0.201369	0.402739	0.422876	0.241643	0.402739
115.211	0.120822		0.422876	0.281917	0.120822	0.281917	0.241643	0.503423	0.161096	0.120822	0.805477	0.281917	0.443012	0.322191	0.563834	0.402739	0.241643	0.362465	0.201369	0.644382
116.204			0.221506	0.0805477	0.0805477	0.161096	0.161096	0.604108	0.241643		0.443012	0.52356	0.322191	1.28876	0.78534	0.684656	0.281917	0.402739	0.362465	0.0805477
117.198			0.26178	0.161096	0	0.0402739	0.161096	0.52356	0.322191		0.281917	0.201369	0.483286	0.201369	0.765203	1.24849	0.362465	0.483286	0.624245	0.0805477
118.191			0.0402739	0.120822	0.161096	0.342328	0.161096	0.0805477	0.241643		0.402739	0.161096	0.362465	0.161096	1.08739	0	0.926299	0.0201369	0	0.26178
119.184			0.0402739	0.241643	0.443012	0.926299	0.161096		0.604108		0.281917	0.161096	0.443012	0.161096	0.604108	0.281917	1.12767	0.342328	0.161096	1.00685
120.177			0	0.281917	0.120822	0.0402739	1.63109		0.604108		0.563834	0.161096	0.241643	0.281917	0.443012	1.40959	0.26178	0.845751	0.52356	0.362465
121.17			0	0.443012	0.0402739	0.0805477	2.71849		0		0.120822	0.201369	0.281917	0.281917	0.362465	0.402739	0.443012	0.281917	0.52356	0.201369
122.164			0	0.241643	0.161096	0.161096			1.40959		0	0	0.402739	0.322191	0.362465	0.322191	0.161096	0.0805477	0.201369	0.161096
123.157			0	0.161096	0.120822	0.604108					0.201369	0.120822	0.161096	0.161096	0.563834	0.644382	0.161096	0	0.161096	0.0402739
124.15			0	0.161096	0.0805477	0.443012					0.0805477	0	0.281917	0.52356	0.322191	0.322191	0.0805477	0	0.161096	0
125.143			0	0.161096		0.644382					0.161096	0.362465	0.563834	0.805477	0.322191	0.0402739	0	0.120822	0.161096	0.241643
126.136			0	0.161096		0.402739					0.161096	0.161096	0.322191	0.322191	0.322191	0.140958	0	0.604108	0.161096	0.281917
127.13			0	0.161096		0.120822					0.322191	0	0.161096	0.865888	0.322191	0.161096	0	0.201369	0.362465	0.161096
128.123			0.201369	0.161096		0.201369					0.362465	0.0805477	0.161096	0.281917	0.443012	0.322191	0	0.382602		0
129.116			0.845751	0.161096		0.322191					0.765203	0.402739	0.322191	1.04712	0.322191	0.161096	0.161096	0.845751		0.0402739
130.109				0.161096		0.0805477					0.241643		0.201369	0.402739	0.241643	0.161096	0.302054	0.402739		0.161096
131.102				2.03383		0.241643					0.684656		0.161096	0.402739	0.322191	0.161096	0.845751	0.563834		1.08739
132.096				1.57068		0.161096					0.0805477		0.161096	0.52356	0.241643	0.161096	0.52356	0.120822		0.322191
133.089						0.120822					0.201369		0.161096	0.604108	1.00685	0.161096	0.684656			0.161096
134.082						0.281917					0.644382		0.362465	0.483286	1.08739	0.161096	0.845751			0.161096
135.075						0.161096					0.72493		0.322191	0.563834	0.563834	0.281917				0.161096
136.068						0.161096					0.402739		0.322191	0.322191	0.644382	0.201369				0.161096
137.062						0.0402739					2.21506		0.563834	0.322191	0.78534	0.161096				0.322191
138.055						0.120822					0.52356		0.322191	0.362465	0.161096	0.322191				0.120822
139.048						0.241643					0.241643		0.322191	0.52356	0.161096	0.161096				0.0402739
140.041													0.926299	0.483286	0.161096	0.161096				0.0805477
141.034															0.281917	0.765203				0.322191
142.028															0.0402739	1.12767				0.161096
143.021																1.20822				0
144.014																				0
145.007																				0
146																				0
146.994																				0
147.987																				0.0805477
148.98

## Sheet: Table S7
Table S7: 24/48 hpf transverse profiles multiple t-test comparison (collateral number/µm²)
Position along axonal shaft (µm)	Discovery	p-value	Mean1	Mean2	Difference	SE of difference	t ratio	df
0.9932	*	8.74497e-11	0.225003	0	0.225003	0.0251539	8.94506	37
1.9864	*	3.13098e-09	0.271502	0.0165684	0.254934	0.0329989	7.72553	37
2.9796	*	6.21282e-10	0.31075	0.0146669	0.296083	0.0358041	8.26953	37
3.9728	*	2.08802e-10	0.299635	0.0241716	0.275463	0.0318718	8.64286	37
4.966	*	8.0469e-11	0.290222	0.0336392	0.256583	0.0285914	8.97415	37
5.9592	*	1.11135e-07	0.28907	0.075551	0.213519	0.0325639	6.55692	37
6.9524	*	2.30671e-07	0.29252	0.0759149	0.216605	0.0342643	6.32159	37
7.9456	*	1.47771e-06	0.322382	0.0819937	0.240388	0.0419848	5.72559	37
8.9388	*	0.000131044	0.295891	0.146513	0.149378	0.03499	4.26916	37
9.932	*	0.00188845	0.345417	0.207327	0.13809	0.0412648	3.34644	37
Axonal shaft
15.8912		0.0109155	0.318418	0.143556	0.174862	0.0652377	2.68038	37
16.8844	*	0.00794277	0.247339	0.113509	0.13383	0.0476865	2.80646	37
17.8776	*	0.019294	0.214485	0.103656	0.110829	0.0452994	2.44658	37
18.8708	*	0.00111492	0.227269	0.0789648	0.148305	0.0419508	3.5352	37
19.864	*	0.00143552	0.191629	0.0554307	0.136199	0.0395331	3.44518	37
20.8572	*	0.0069428	0.227846	0.0593834	0.168462	0.0589239	2.85898	37
21.8504	*	1.96337e-05	0.165094	0.0209899	0.144104	0.029452	4.89285	37
22.8436	*	0.000115552	0.14846	0.0235442	0.124916	0.0289755	4.31109	37
23.8368	*	0.000325524	0.136694	0.0417423	0.0949515	0.0239623	3.96253	37
24.83	*	0.00181329	0.10908	0.0398488	0.0692316	0.0205976	3.36114	37

## Sheet: Table S8
Table S8: 24/48 hpf longitudinal profiles multiple t-test comparison (collateral number/µm²)
Position along axonal shaft (µm)	Discovery	P value	Mean1	Mean2	Difference	SE of difference	t ratio	df
0.9932		0.0132799	0.0906162	0	0.0906162	0.0348372	2.60113	37
1.9864		0.0184851	0.0886025	0.0169574	0.0716451	0.0290701	2.46456	37
2.9796		0.0193878	0.126863	0.0211968	0.105666	0.0432252	2.44454	37
3.9728		0.0270005	0.110753	0.0233164	0.0874367	0.0379662	2.30302	37
4.966		0.0320744	0.134917	0.0211968	0.113721	0.0510517	2.22756	37
5.9592		0.0332053	0.163109	0.0296755	0.133434	0.0603169	2.21221	37
6.9524		0.0325385	0.101692	0.0190771	0.0826144	0.0371935	2.2212	37
7.9456		0.0615065	0.120822	0.0190771	0.101745	0.0527614	1.92839	37
8.9388		0.0195421	0.139952	0.0233164	0.116635	0.0477777	2.44121	37
9.932		0.0292376	0.228554	0.0275558	0.200998	0.0886116	2.26831	37
10.9252		0.103414	0.23963	0.0869068	0.152723	0.0914657	1.66973	37
11.9184		0.52703	0.189287	0.1293	0.0599869	0.093938	0.638579	37
12.9116		0.0332263	0.199356	0.0370943	0.162261	0.0733573	2.21193	37
13.9048		0.0167737	0.171164	0.0254361	0.145728	0.058173	2.50508	37
14.898		0.175282	0.231575	0.0826674	0.148907	0.107754	1.38193	37
15.8912		0.330186	0.128876	0.0805477	0.0483286	0.0489788	0.986726	37
16.8844		0.0609526	0.134917	0.0551116	0.0798058	0.041292	1.93272	37
17.8776		0.517492	0.151027	0.116582	0.0344448	0.0527103	0.653473	37
18.8708		0.742296	0.165123	0.139899	0.0252242	0.0761397	0.331288	37
19.864		0.104968	0.144986	0.0741887	0.0707972	0.0425982	1.66198	37
20.8572		0.264459	0.232582	0.137779	0.0948026	0.0836661	1.13311	37
21.8504		0.0259253	0.197342	0.0826674	0.114675	0.0494153	2.32063	37
22.8436		0.524499	0.198349	0.150497	0.0478517	0.0744754	0.642517	37
23.8368		0.0215027	0.179219	0.0635903	0.115628	0.0481628	2.40078	37
24.83		0.205544	0.224527	0.120822	0.103705	0.0804803	1.28858	37
25.8232		0.0250719	0.257753	0.0667698	0.190983	0.0817886	2.33508	37
26.8164		0.0382789	0.199356	0.0466329	0.152723	0.0710801	2.1486	37
27.8096		0.0173712	0.219493	0.0423935	0.177099	0.0711093	2.49052	37
28.8028	*	0.000409178	0.195328	0.0296755	0.165653	0.0426461	3.88436	37
29.796		0.210171	0.159082	0.0805477	0.078534	0.0615834	1.27525	37
30.7892	*	0.00111245	0.197342	0.0169574	0.180385	0.051014	3.53598	37
31.7824	*	7.32856e-05	0.149013	0.0105984	0.138415	0.0310208	4.46201	37
32.7756		0.180895	0.145993	0.059351	0.0866418	0.0635333	1.36372	37
33.7688		0.00630573	0.122835	0.00635903	0.116476	0.0402159	2.89627	37
34.762		0.0138875	0.140959	0.0360345	0.104924	0.0406229	2.58288	37
35.7552		0.137721	0.149013	0.0529919	0.0960214	0.0632896	1.51717	37
36.7484	*	0.000362202	0.118808	0.0169574	0.101851	0.0259419	3.9261	37
37.7416		0.0475431	0.113774	0.0423935	0.0713801	0.0348266	2.04959	37
38.7348		0.0213809	0.108739	0.0233164	0.085423	0.0355456	2.40319	37
39.728		0.0220328	0.136931	0.0317952	0.105136	0.0439821	2.39043	37
40.7212		0.0569195	0.175191	0.0466329	0.128558	0.065414	1.9653	37
41.7144		0.053857	0.109746	0.0360345	0.0737118	0.0370148	1.99141	37
42.7076		0.0296178	0.126863	0.0339148	0.0929478	0.0410793	2.26265	37
43.7008		0.00543091	0.159082	0.0296755	0.129406	0.0438118	2.95369	37
44.694		0.144463	0.200362	0.0614706	0.138892	0.0931593	1.49091	37
45.6872		0.625651	0.117801	0.0847871	0.033014	0.0671064	0.491964	37
46.6804		0.519405	0.0956504	0.059351	0.0362995	0.0558047	0.650473	37
47.6736		0.159937	0.177205	0.0614706	0.115734	0.0807008	1.43412	37
48.6668		0.425696	0.156061	0.10516	0.0509017	0.0631756	0.805718	36
49.66		0.671108	0.173178	0.134246	0.0389314	0.0909337	0.428129	36
50.6532		0.864966	0.0805477	0.0888394	-0.00829167	0.0484013	0.171311	35
51.6464		0.255791	0.100685	0.0566351	0.0440495	0.0381093	1.15587	34
52.6396		0.757904	0.106726	0.0886025	0.0181232	0.0583108	0.310805	33
53.6328		0.157977	0.0926299	0.0375889	0.0550409	0.0380991	1.44468	33
54.626		0.0998894	0.118808	0.0433719	0.075436	0.0444763	1.6961	31
55.6192		0.0822728	0.144986	0.0495678	0.0954181	0.0531327	1.79584	31
56.6124		0.411881	0.149013	0.0991357	0.0498776	0.0599631	0.831805	31
57.6056		0.116595	0.219493	0.0570546	0.162438	0.100528	1.61585	30
58.5988		0.0616127	0.173178	0.0369177	0.13626	0.0701745	1.94173	30
59.592		0.155717	0.118808	0.0292901	0.0895178	0.0614178	1.45752	29
60.5852		0.0528073	0.134917	0	0.134917	0.066821	2.01909	29
61.5784		0.0315749	0.138945	0.0109838	0.127961	0.056645	2.259	29
62.5716		0.0277968	0.126863	0	0.126863	0.0547646	2.31651	29
63.5648		0.65601	0.114781	0.084209	0.0305715	0.0679269	0.450065	29
64.558		0.197327	0.0926299	0.0292901	0.0633398	0.0480031	1.31949	29
65.5512		0.023064	0.142972	0	0.142972	0.0594649	2.40431	28
66.5444		0.0106769	0.140959	0	0.140959	0.0515223	2.73587	28
67.5376		0.0534215	0.167137	0	0.167137	0.0828809	2.01659	28
68.5308		0.112312	0.128876	0.0268492	0.102027	0.0621583	1.64141	27
69.524		0.175338	0.112767	0.0230136	0.0897532	0.0643471	1.39483	25
70.5172		0.442661	0.132904	0.0690409	0.0638629	0.0818659	0.780091	25
71.5104		0.322062	0.0996778	0.0402739	0.0594039	0.0587527	1.01108	24
72.5036		0.248596	0.0644382	0	0.0644382	0.0544939	1.18248	24
73.4968		0.0703448	0.100685	0	0.100685	0.0531609	1.89396	24
74.49		0.13784	0.113774	0.0268492	0.0869244	0.0566248	1.53509	24
75.4832		0.0811649	0.158075	0	0.158075	0.0864807	1.82786	22
76.4764		0.123327	0.108739	0	0.108739	0.0678599	1.60241	22
77.4696		0.108295	0.230568	0	0.230568	0.137737	1.67398	22
78.4628		0.136407	0.22654	0.0402739	0.186267	0.120495	1.54584	22
79.456		0.861463	0.102698	0.0906162	0.0120822	0.0684279	0.176568	22
80.4492		0.632696	0.124849	0.0805477	0.0443013	0.0913424	0.485002	21
81.4424		0.856713	0.0825614	0.0939723	-0.0114109	0.0624248	0.182794	21
82.4356		0.304558	0.199356	0.0402739	0.159082	0.150966	1.05376	20
83.4288		0.218754	0.178212	0	0.178212	0.140353	1.26974	20
84.422		0.646233	0.175191	0.100685	0.0745067	0.159877	0.466025	20
85.4152		0.980084	0.123842	0.120822	0.00302054	0.119497	0.0252771	20
86.4084		0.411661	0.220499	0.0402739	0.180226	0.214939	0.838498	20
87.4016		0.306745	0.212445	0	0.212445	0.202545	1.04888	20
88.3948		0.280048	0.156061	0	0.156061	0.14056	1.11028	20
89.388		0.557578	0.161095	0.0402739	0.120822	0.202574	0.596432	20
90.3812		0.448367	0.173178	0.0604108	0.112767	0.145818	0.773338	20
91.3744		0.14812	0.237616	0.0402739	0.197342	0.131181	1.50435	20
92.3676
93.3608
94.354
95.3472
96.3404
97.3336
98.3268
99.32
100.313
101.306
102.3
103.293
104.286
105.279
106.272
107.266
108.259
109.252
110.245
111.238
112.232
113.225
114.218
115.211
116.204
117.198
118.191
119.184
120.177
121.17
122.164
123.157
124.15
125.143
126.136
127.13
128.123
129.116
130.109
131.102
132.096
133.089
134.082
135.075
136.068
137.062
138.055
139.048
140.041
141.034
142.028
143.021
144.014
145.007
146
146.994
147.987
148.98
